# Supplementary material for: Ribosomal protein L5 facilitates rDNA-bundled condensate and nucleolar assembly
Source: Life Sci Alliance. 2022 Mar 23;5(7):e202101045. doi: 10.26508/lsa.202101045 (PMC8942980; doi:10.26508/lsa.202101045)
Supplement: Supplementary file 1 [file LSA-2021-01045_TableS1.xlsx]

## Sheet:  Table S1
Supplementary Table S1.
colored in red, green, grey, blue: selected for the further analysis in Fig. 1a-b.; highlighted in yellow: tested in another work (DOI: 10.1038/s41596-018-0044-3)
Number	Gene name	Total intensity	Average area		Number	Gene name	Total intensity	Average area		Number	Gene name	Total intensity	Average area
1	ABL1	0.956659	1.13352		126	HSPA1B	0.830022	1.16733		251	PPP2R5D	0.383629	1.1053
2	ALK	0.530633	1.04577		127	FEN1	1.00534	0.934453		252	PRKAG1	1.04666	1.12759
3	RHOG	1.20261	1.26042		128	GCK	0.140687	1.05072		253	PIK3CA	0.936895	1.19046
4	BLM	1.12681	1.3649		129	GTF2F1	0.463205	1.25988		254	PLEC1	0.660732	1.03345
5	CALML3	0.729947	0.852904		130	HK2	0.414188	1.08333		255	PPP1CB	0.608099	1.2109
6	CDK2	0.918852	1.21843		131	HNRPF	0.883058	1.29315		256	PPP2R2A	0.656607	0.96965
7	ACACA	0.654673	1.10038		132	HSPA5	0.594957	1.10244		257	PPP2R5E	1.00605	1.4441
8	ANXA2	1.59872	1.26862		133	FIGF	0.661253	1.22859		258	PRKAR1A	0.429984	1.22081
9	RHOH	0.590574	1.27115		134	GDF2	0.629261	0.986495		259	PIK3CB	0.807508	1.15051
10	BRCA1	1.12458	1.47506		135	GTF2F2	0.43129	0.884717		260	PLRG1	0.765907	0.751316
11	CBL	0.467256	0.914457		136	HK3	1.02016	1.23353		261	PPP1C	0.461006	0.886343
12	CDK7	0.76491	1.27336		137	HNRPH1	0.150307	1.12154		262	PPP2R2B	0.462756	1.0703
13	ACACB	1.02974	1.12437		138	HSPA8	0.93392	1.07411		263	PRKAA1	0.575931	1.06689
14	APEX1	1.00092	1.15436		139	FOXO1	0.699231	1.07839		264	PRKAR1B	1.05073	1.27346
15	ARNT	0.736193	1.07323		140	GOT2	0.621522	1.22233		265	PIK3CD	1.1474	1.11025
16	BRAF	1.00777	1.14394		141	GTF2H2	0.759033	1.23188		266	EXOSC9	0.707713	1.10684
17	CBLB	0.999696	1.41383		142	HMGN1	0.519714	1.47134		267	PPP1R3A	0.704217	1.21152
18	CDK9	1.29269	1.25915		143	HNRPH3	0.949217	1.22332		268	PPP2R2C	0.695038	1.0065
19	ADAR	0.98311	1.34848		144	HSPA9	1.08673	1.4529		269	PRKAA2	0.679787	1.35088
20	ARAF	0.668186	1.27178		145	FRAP1	0.788086	1.20916		270	PRKAR2A	0.748546	1.30164
21	ATM	1.02352	1.17361		146	GPLD1	0.496703	1.00791		271	PRKAR2B	1.2248	1.21239
22	BTC	0.696811	1.19855		147	GTF2I	0.680877	0.960804		272	PRKCQ	1.0346	1.18252
23	CCNB1	0.713088	1.27746		148	HMGA1	0.531638	1.30731		273	PTPN11	0.639384	1.03263
24	CDKN1A	0.858987	1.33523		149	HNRNPL	0.499367	1.23452		274	RAD51	1.20172	1.24834
25	ADARB2	0.548857	1.03283		150	HSP90AA1	0.997817	1.34552		275	RFC3	1.0584	1.11587
26	AREG	0.670822	1.31408		151	FRG1	0.802137	1.12022		276	RPL7	1.10482	1.11256
27	ATP5B	0.684892	1.16667		152	MKNK2	0.937654	1.11232		277	PRKCA	1.29953	1.06997
28	BYSL	0.753318	1.09028		153	GYS1	0.509273	1.40349		278	PRKCZ	1.36253	0.953263
29	CD36	0.883892	1.29261		154	HNF4A	0.165831	1.10606		279	PWP2	1.02902	0.850111
30	CDKN2A	0.70782	1.3952		155	HNRNPU	0.515305	1.17819		280	RAF1	0.904707	1.11477
31	PARP1	0.529677	1.15341		156	HSP90AB1	1.06641	1.27437		281	RFC4	0.895131	1.13164
32	RHOA	0.644485	1.06061		157	FUS	0.612337	1.16897		282	RPL9	0.657021	1.00304
33	ATRX	0.513719	0.968119		158	GRB2	1.23173	1.3274		283	PRKCB1	0.71087	1.07633
34	DDR1	0.570225	1.10953		159	GYS2	1.06004	1.06818		284	PRKDC	1.21918	1.03567
35	CDC2	1.12576	1.36869		160	HNRNPA1	0.688586	1.29809		285	PYGB	0.890823	1.01604
36	CENPB	0.665834	0.831439		161	HSD17B4	0.928249	1.3083		286	RBBP4	0.573241	1.31001
37	AGRP	0.882404	1.35511		162	HSPD1	1.46897	1.25461		287	RFC5	1.09475	1.27212
38	RHOB	0.713303	1.125		163	ILF3	0.965839	0.970463		288	RPL10	0.762933	1.20022
39	AXL	0.443888	0.973485		164	KPNA3	1.08014	1.08465		289	PRKCD	1.16432	1.2052
40	CALM1	0.592405	1.16035		165	MCM5	1.17556	1.05847		290	MAPK4	0.6668	1.25166
41	SEPT7	0.790832	1.42298		166	MYH9	1.03542	1.07308		291	PYGL	0.67669	1.0307
42	CHD3	0.642123	1.07102		167	NPY	1.08497	1.17174		292	RBBP7	0.842332	0.939989
43	AKT1	0.387733	0.569444		168	PCK2	1.23908	1.00974		293	RHEB	0.874826	1.01549
44	RHOC	0.345269	0.727588		169	INCENP	1.33702	0.931486		294	RPL12	0.695154	1.25636
45	BAD	0.512173	1.06029		170	KPNA4	1.16464	0.892814		295	PRKCE	0.644631	0.634403
46	CALM2	0.420938	1.04798		171	MCM6	0.862217	1.03319		296	MAPK6	0.47277	0.852046
47	CDC25A	0.855883	1.13826		172	HNRPM	1.41128	1.14342		297	PYGM	1.16458	1.13606
48	CHD4	0.297973	1.14268		173	NPM1	0.253351	0.744519		298	RBM3	0.681526	0.966538
49	AKT2	0.732032	1.39173		174	PCNA	1.072	1.48082		299	RING1	0.946852	1.09403
50	RND3	0.747984	1.21023		175	INS	0.757215	1.05238		300	RPL13	0.823126	0.999723
51	BDNF	0.493485	1.20234		176	RPSA	0.80291	0.877893		301	PRKCG	1.305	1.11228
52	CALM3	0.742242	1.07229		177	MCM7	1.15938	1.14769		302	MAPK7	1.04954	0.785122
53	CDC25C	0.844671	1.39867		178	NBN	1.27931	1.02954		303	RAC1	0.683355	1.12445
54	CHEK1	0.238853	1.25126		179	DDR2	1.17357	1.02497		304	RBM4	0.474794	0.902102
55	CPT1A	0.658786	1.44396		180	PDE3A	0.881106	0.976857		305	RPL3	0.949566	0.898783
56	DDB1	0.360209	0.832817		181	INPP5D	1.05998	0.997868		306	RPL17	0.943703	0.994192
57	DKC1	0.753226	1.27647		182	LDHA	0.63444	0.987515		307	PRKCH	1.35601	1.30973
58	EIF2S1	0.763821	1.2644		183	MDH2	1.56015	1.28167		308	EIF2AK2	0.631403	0.780144
59	ELAVL1	0.859601	1.13158		184	NCL	0.891234	0.918088		309	RAC2	0.779798	1.03485
60	EPHB2	0.816626	1.38576		185	NVL	0.917586	1.29294		310	RECQL	0.940859	0.982301
61	CPT1B	0.844327	1.07183		186	PDE3B	1.1683	1.06273		311	RPL4	0.944587	1.02351
62	GADD45A	0.871017	1.15666		187	INSR	1.27219	1.16048		312	RPL18	1.07891	1.03319
63	DYNC1H1	0.795939	1.04551		188	LIPE	1.04992	1.15225		313	PRKCI	0.839792	0.899336
64	EIF2S3	0.675294	1.1709		189	MDM2	1.32016	1.1151		314	PRKX	1.03897	1.02185
65	ELK1	0.311181	1.03963		190	SEPT2	0.850486	1.09592		315	RAC3	0.6019	0.998617
66	EPHB3	0.19375	1.313		191	PA2G4	0.929015	1.16291		316	RFC1	0.95054	1.18639
67	CRK	1.10367	1.27957		192	PDPK1	0.662091	1.08343		317	RPL5	1.31263	1.30863
68	DDX1	1.02196	1.2322		193	EIF3E	0.749375	0.957065		318	RPL18A	0.795833	1.0896
69	DNMT1	0.846346	1.15697		194	LMNB1	1.04261	1.04963		319	PRKD1	1.21794	1.15514
70	EPHA2	0.923146	1.19721		195	MDM4	0.679707	0.972899		320	PTBP1	1.19719	1.03153
71	EPHA1	0.655672	1.22508		196	NHP2L1	1.36872	0.878806		321	RAD9A	0.895199	1.06499
72	EPHB4	0.553483	1.37307		197	PRDX1	1.15281	0.609927		322	RFC2	0.575433	0.892146
73	CRKL	0.82971	1.43467		198	PER1	1.12108	1.10079		323	RPL6	1.1333	1.09209
74	DDX3X	0.717335	1.13158		199	IRS1	0.962029	1.05542		324	RPL21	1.25091	1.37279
75	TYMP	0.282584	0.63808		200	MCM2	1.16109	0.957065		325	RPL22	0.886948	0.970451
76	EIF4A2	0.406394	1.25975		201	MKI67	1.32043	0.947625		326	RPS5	0.924353	0.855764
77	EPHA3	0.846995	1.27276		202	NOL1	0.855168	1.17996		327	RPS17	0.682941	1.01755
78	EPO	0.6418	1.03653		203	PARN	0.882937	1.16291		328	SFRS6	0.681783	1.05851
79	CSF1R	0.971588	1.16625		204	PHKA1	1.19497	1.24208		329	SMARCA4	1.18143	1.15331
80	DDX5	0.369554	1.12136		205	EIF6	0.854535	1.07521		330	SRP14	0.580263	1.0907
81	EDN1	0.747057	1.05635		206	MCM3	0.907041	0.989038		331	RPL27A	1.35629	1.40199
82	EIF4B	0.690281	0.982972		207	MRE11A	1.01626	1.02984		332	RPS6	0.755345	0.76653
83	EPHA4	0.820607	1.57616		208	NONO	0.761982	0.819428		333	RPS19	0.715861	1.00293
84	ERCC2	0.544661	1.22477		209	PCBP1	0.304621	1.13611		334	SFRS7	1.2064	1.01931
85	CSNK1A1	0.833889	1.03282		210	PHKA2	0.781981	1.13368		335	SNRP70	1.11366	1.12844
86	DHX8	0.635284	1.14241		211	JAK2	0.984603	1.0271		336	SRP19	1.01105	0.952896
87	EEF1A2	0.95073	1.3483		212	MCM4	1.11119	1.05177		337	RPL28	1.10961	1.18578
88	EIF4E	0.716196	1.10031		213	GADD45B	1.0129	0.785018		338	RPS6KA1	0.682124	0.842305
89	EPHA5	0.500905	1.14241		214	NOS3	0.594777	0.72229		339	RPS27	0.588726	0.883265
90	FBL	0.459924	0.974303		215	PCK1	0.78313	0.9324		340	SHC1	0.924103	1.14424
91	CSNK1D	0.687357	1.25975		216	PHKB	0.884616	1.1754		341	SNRPA	0.87637	1.23201
92	DHX9	0.699276	1.13839		217	PHKG1	0.92512	1.52059		342	SRP72	0.993842	1.14073
93	EEF1G	0.741875	1.45077		218	PIK3CG	0.777317	1.03716		343	RPL29	0.994764	1.3426
94	EIF4EBP1	0.812097	1.38545		219	EXOSC10	0.600268	0.998452		344	RPS6KA2	0.97047	1.17876
95	EPHA7	0.655815	1.15635		220	PPP1R3C	1.08769	1.11675		345	S100A4	0.866359	1.23171
96	EWSR1	0.549739	1.27678		221	PPP2R3A	0.886664	0.963146		346	SHMT2	0.536043	0.962844
97	CSNK2A2	1.08809	1.28483		222	PRKAB1	0.869174	1.06782		347	SNRPA1	1.00959	1.20597
98	DDX10	0.548653	1.01765		223	PHKG2	0.948924	1.12078		348	SSB	0.906756	1.31012
99	EEF2	0.621975	1.13932		224	PIK3R1	0.8306	1.11397		349	RPL34	1.43661	1.26273
100	EIF4G1	0.585361	1.48576		225	POLR2E	0.877809	1.18024		350	RPS6KA3	0.93611	1.22089
101	EPHA8	0.567807	1.12848		226	PPP1R3D	0.895435	1.33385		351	S100A13	0.603451	0.848157
102	FANCD2	0.668179	1.15387		227	PPP2R4	1.34619	1.33261		352	SLC2A1	0.726603	1.0749
103	CTGF	1.18699	1.27523		228	PRKAB2	0.430349	1.03407		353	SNRPC	1.01338	1.15711
104	DHX15	1.11054	1.21022		229	PIK3C2A	0.740263	1.26355		354	SSRP1	1.32964	1.22411
105	EGF	0.679104	1.11765		230	PIK3R2	0.67029	1.07928		355	RPL35A	0.921574	1.10094
106	EIF4G2	0.618464	1.33437		231	POLR2E	0.808804	1.11211		356	RPS6KB1	0.766002	1.15682
107	EPHB1	0.54902	1.36935		232	PPP2CA	0.942532	1.19604		357	CLEC11A	0.717299	1.01785
108	ACSL1	0.968622	1.18359		233	PPP2R5A	0.872488	1.03221		358	SLC2A2	0.445539	0.897016
109	ACSL3	0.676281	1.0863		234	PRKACA	0.792463	1.4825		359	SOS1	1.07502	1.40111
110	G6PC	1.16806	1.41864		235	PIK3C2B	0.641732	1.2524		360	STAT3	0.793408	1.13956
111	RAPGEF1	1.10712	1.13834		236	PKLR	1.10202	1.3227		361	RPLP2	1.00734	0.780281
112	HADH	0.870008	1.13669		237	POMC	1.02973	1.42428		362	RPS9	1.08519	1.02955
113	HNRNPA2B1	0.76758	1.41206		238	PPP2CB	0.512521	1.35398		363	SFPQ	0.901118	1.11995
114	DNAJA1	1.30648	1.30402		239	PPP2R5B	0.791339	1.0864		364	SLC2A3	0.910681	1.01287
115	ACSL4	1.1062	1.29216		240	PRKACB	0.966814	1.17467		365	SOS2	0.991245	1.30281
116	XRCC6	1.23232	1.18709		241	PIK3C2G	0.741113	1.13688		366	STK11	1.11234	1.24488
117	GSK3B	0.754644	1.09058		242	PLD1	0.833604	1.29607		367	MRPL12	0.741608	0.904037
118	HIF1A	0.829986	1.17984		243	PPIB	0.468997	1.24094		368	RPS10	0.890159	1.07343
119	HNRPAB	1.119	1.22497		244	PPP2R1A	0.694184	1.18705		369	SFRS1	0.793382	1.02896
120	HSPA1A	1.0524	1.18742		245	PPP2R5C	0.537896	1.26169		370	SLC2A4	0.783107	0.951726
121	FBP1	0.959477	1.28953		246	PRKACG	0.660911	1.17405		371	SREBF1	0.842889	1.30076
122	GAPDH	0.560511	1.22793		247	PIK3C3	0.920726	1.13874		372	SURF6	1.00914	1.189
123	GTF2B	1.23465	1.28426		248	PLD2	0.859769	1.23506		373	RPS2	1.62663	0.887946
124	HK1	1.15282	1.21673		249	PPP1CA	0.687165	1.21121		374	RPS12	1.05595	1.09099
125	HNRNPC	1.14345	1.03821		250	PPP2R1B	0.935753	1.55187		375	SFRS5	1.19261	1.20451
376	SLC2A5	0.930399	1.09187		501	NOL5A	0.889892	0.997883		626	FCF1	0.522178	0.978691
377	SRP9	0.956238	1.08163		502	SH2B2	1.0514	0.955233		627	NOL7	0.77708	1.04169
378	TCEA1	1.27816	1.19778		503	GADD45G	0.693727	1.00272		628	ZFR	0.54671	0.890982
379	TCEB1	1.53424	1.10474		504	COPS5	0.742899	1.04598		629	RBM27	0.543188	0.833539
380	TPR	1.05305	0.941779		505	ARPC2	0.49724	0.854809		630	RPP25	0.843139	1.28351
381	VDAC2	0.936283	1.40023		506	POP7	0.718009	0.986691		631	PSMC3IP	0.647701	0.961705
382	XRCC5	1.08263	1.14131		507	UBD	0.413367	0.702057		632	POLR1D	0.674884	0.797406
383	SMC1A	1.24089	0.95553		508	CAMKK2	0.472668	0.498185		633	PRKAG2	0.51179	1.22514
384	MKNK1	1.14853	1.06671		509	TCERG1	1.02068	1.20145		634	ACSL5	0.740204	0.999074
385	TCEB3	0.890552	1.1615		510	SF3B2	1.12737	1.0006		635	NLE1	0.733592	0.862261
386	TSC1	1.04568	0.863078		511	RAD50	0.887531	1.32698		636	PINX1	0.776966	0.99475
387	VEGFA	0.92494	1.21475		512	SAP18	0.389551	0.837568		637	RHOD	0.535505	0.853613
388	ZNF207	1.56935	1.08602		513	ARPC1A	0.51736	1.04537		638	UTP18	0.894915	0.816862
389	DUSP11	1.10165	1.17028		514	KHDRBS1	0.586798	0.882638		639	DDX41	0.718043	0.985485
390	RUVBL1	1.15808	1.08865		515	SUB1	0.825605	1.12371		640	WBP11	0.911318	1.35516
391	TCOF1	0.948901	1.01258		516	KIF2C	0.774148	1.08288		641	EXOSC4	0.811856	1.15164
392	TSC2	0.723261	0.86103		517	CEBPZ	0.4262	0.869328		642	PAK1IP1	0.833209	1.04602
393	VEGFB	1.20863	1.10298		518	SMNDC1	0.937728	0.967332		643	GLTSCR2	1.13045	0.976529
394	ARMET	1.10838	0.991223		519	RPP30	0.661979	1.08681		644	UTP11L	0.626493	0.450278
395	CUL2	0.711918	0.993856		520	POP4	0.370514	0.789474		645	HSPC111	0.929579	1.09512
396	NCOA1	1.1172	1.12727		521	MORF4L1	1.15575	1.2683		646	SKIP	0.944056	1.23935
397	TCP1	0.863729	0.93739		522	NUDT21	0.321026	0.873563		647	DDIT4	0.790988	1.06949
398	TSPYL1	1.06802	1.2677		523	TRIM28	0.933237	1.15245		648	HEATR1	0.46607	0.906733
399	VEGFC	0.762027	1.38151		524	NPM3	0.559659	1.05172		649	RBM28	0.715242	0.739068
400	DEK	0.74626	1.24781		525	CCT7	0.778403	1.00786		650	NOLA2	0.763351	0.981555
401	SMARCA5	0.45463	1.08543		526	RPP40	0.417434	0.867211		651	PPAN	0.587351	0.999682
402	SOCS1	0.719356	1.21738		527	POP1	0.640384	0.499093		652	UTP36	0.634763	0.761488
403	TOP1	0.920864	1.11761		528	CPSF6	0.279866	1.00302		653	NOC4L	0.767166	0.896486
404	TUFM	0.527593	0.808953		529	RCL1	1.03437	1.15426		654	ACSBG2	1.02423	1.04579
405	VHL	0.783458	0.931831		530	TINP1	1.00462	1.46279		655	SDAD1	0.978079	0.630784
406	BAT1	0.905865	1.0316		531	CCT4	0.661571	0.747731		656	DDX27	0.824013	1.02353
407	IRS4	1.06032	1.25688		532	CD3EAP	0.795038	1.00938		657	BCCIP	0.63025	0.96152
408	IRS2	0.735079	0.987712		533	SF3A3	0.763978	0.900786		658	DHX37	0.923216	0.919701
409	TOP2A	1.11293	1.22382		534	DDX52	0.600151	1.08258		659	CCDC86	0.95183	1.01145
410	UBB	1.12316	0.937683		535	THOC4	0.863794	0.987901		660	ISG20L2	0.667459	0.851964
411	VIM	0.784501	1.05413		356	EMG1	0.669994	1.16515		661	FANCI	1.11037	1.03101
412	AP3B2	0.602933	1.0825		537	CCT2	0.380283	0.901996		662	HIF1AN	0.623408	0.92956
413	RAE1	0.745229	0.894675		538	RUVBL2	0.502665	0.884755		663	EIF5A2	0.85043	0.758308
414	EIF3A	0.834117	1.46665		539	HNRNPA0	0.690443	1.04386		664	G6PC2	0.715335	0.889013
415	TOP2B	1.02856	1.20421		540	TOPBP1	1.01642	1.06201		665	NOL12	0.792298	0.935443
416	UBC	1.50645	0.989468		541	RPP14	0.852292	1.36212		666	GRWD1	0.698292	0.947368
417	VRK1	0.809129	1.1574		542	XRN2	0.93685	1.1302		667	NAT10	1.11792	1.11464
418	TAF15	0.328483	0.882387		543	RBM34	0.663533	1.10077		668	NSUN5	0.788099	1.16998
419	PIK3R3	0.890695	1.10708		544	ACSL6	0.995501	1.18138		669	EXOSC5	0.595597	0.860073
420	EIF3B	1.22222	1.09245		545	PIK3R5	0.793561	1.36852		670	GBL	0.561198	0.856893
421	TP53BP1	0.96812	1.34055		546	NGDN	1.38382	1.16091		671	PPP1R3B	0.511445	0.660359
422	UBTF	0.882099	0.93739		547	PWP1	0.675212	0.834933		672	ANGPTL6	0.796619	0.843536
423	WRN	0.817027	1.01463		548	DNAJC8	0.805978	0.970889		673	IMP3	0.984757	0.95039
424	RND2	0.881809	1.13897		549	RPP1B	0.860154	1.08509		674	SEPT11	0.57014	0.884242
425	DGKZ	0.603167	0.911937		550	NCAPD3	0.990688	1.23161		675	DHX33	0.637313	0.895373
426	EIF3C	0.729176	1.1258		551	GTPBP4	0.572235	1.22329		676	POLR1E	0.6749	0.892511
427	TP73	0.650463	0.984494		552	NOC2L	0.758276	0.979527		677	SLTM	0.638032	0.876133
428	VDAC1	1.0755	1.02136		553	SLC2A6	1.16155	1.09565		678	EIF2A	0.647909	0.794085
429	XRCC1	1.16174	1.36893		554	DIS3	0.467312	0.896673		679	BXDC2	0.699177	0.899984
430	COIL	0.89776	1.02106		555	WDR43	0.627013	1.01408		680	WDR12	0.546427	0.868978
431	RRP1	0.847542	1.09713		556	KIAA0409	1.1527	1.01663		681	UTP3	0.476472	0.849579
432	EIF3D	0.883026	1.18081		557	CBLC	0.286786	1.00352		682	UPF3B	0.747779	0.880744
433	EIF3F	1.18748	1.22871		558	SENP3	1.02031	1.02783		683	FLJ12529	0.551704	0.797106
434	SOCS2	1.04252	0.983871		559	SUPT16H	0.758228	1.36756		684	BXDC1	0.799716	1.23613
435	PRPF4	1.82387	1.56742		560	SNW1	1.36957	0.971849		685	NOLA3	1.07876	0.916203
436	WDR46	0.79321	0.866452		561	METAP1	0.778556	1.09661		686	UTP6	0.782166	0.668628
437	EIF5B	1.01414	1.15935		562	EXOSC2	0.728058	1.1737		687	DDX24	0.636184	0.677055
438	RBM8A	0.747344	0.137097		563	PLD3	0.899344	1.19066		688	SLC2A11	0.654627	0.863571
439	EIF3G	1.61906	1.28548		564	AATF	0.745521	1.05374		689	HKDC1	0.697081	1.10399
440	DDX18	0.620212	1.05419		565	CHEK2	0.837973	1.24088		690	MED10	0.727668	0.893465
441	PRPF3	1.20827	0.960645		566	KIN	0.92037	1.00608		691	TASP1	0.722445	0.889172
442	TRIP10	1.12356	1.04032		567	MDN1	1.06623	0.99968		692	NKRF	0.621741	0.903959
443	EIF4A3	1.42502	0.897097		568	RHOQ	0.74235	1.1238		693	WDR18	0.998444	0.673239
444	RBX1	0.285182	0.408387		569	PRKD3	0.803788	1.15611		694	DDX50	0.562487	0.86214
445	EIF3H	0.812981	1.45452		570	DIMT1L	0.936928	1.58317		695	SLC2A10	0.570212	0.979806
446	EIF2S2	1.24922	1.28484		571	RPL35	0.641989	1.08029		696	CAMKK1	0.691676	0.944029
447	CCNB2	1.33485	0.891613		572	PDCD11	1.00834	1.00352		697	LYAR	0.740175	0.893306
448	EFTUD2	1.57496	1.25935		573	ACSBG1	0.513164	0.99872		698	CTNNBL1	0.621468	0.622834
449	BMS1	0.565723	0.866452		574	CBX5	0.511337	1.06238		699	KIAA1303	0.748496	0.925107
450	HNRPDL	0.419663	1.26677		575	SHC2	0.558782	1.42962		700	DDX54	0.575687	1.28001
451	EIF3I	1.21387	1.66548		576	RBMX	0.514559	0.879718		701	ANP32E	0.478697	1.11099
452	RPS6KA4	1.08032	1.31387		577	CBX3	0.866656	1.25016		702	PHF6	1.0644	0.995071
453	RRP9	0.879791	0.870645		578	FBXL11	0.682693	1.1785		703	C12orf31	0.564347	0.930979
454	MED21	2.07323	1.09581		579	RRS1	0.928541	1.09757		704	HNRPLL	1.02558	0.902622
455	RNF40	1.7802	1.22839		580	PES1	0.61512	1.14875		705	S100A16	1.78993	1.09203
456	AKT3	1.71584	1.58774		581	RPL36	0.880141	1.10972		706	RICTOR	1.32326	1.01257
457	EIF3J	0.655647	1.08774		582	RPS6KA6	0.605871	0.837172		707	APAF1	0.880896	1.04173
458	SOCS3	1.08962	1.20677		583	U2AF2	0.779604	0.920026		708	NUDT16L1	0.518885	1.18299
459	BUB3	1.21319	0.527097		584	EXOSC7	0.404427	1.04095		709	ATPIF1	0.921831	1.04842
460	DDX23	0.960529	1.12935		585	BOP1	0.553897	1.2025		710	ZMAT2	1.41846	1.05431
461	KIAA0133	0.643064	0.950968		586	SKIV2L2	1.08572	1.11836		711	EIF4E1B	0.935802	1.00482
462	PDCD6	0.671925	1.10194		587	POLR1A	0.415003	0.833653		712	BAK1	0.949394	1.07571
463	EIF4G3	0.969102	1.19032		588	PRPF19	0.793859	1.34453		713	CIP29	0.956749	1.21295
464	BAZ1B	0.686925	0.91129		589	EXOSC8	0.37348	0.914587		714	EGLN2	0.988665	1.09577
465	DDX21	1.17205	1.0629		590	ASCC3L1	1.27818	0.973129		715	SLC2A12	0.6249	0.0569823
466	EIF4E2	1.28271	1.27032		591	EXOC7	1.01248	1.29559		716	DDX51	0.914931	1.05859
467	TLK1	0.465245	0.855806		592	RPL13A	0.890109	1.05694		717	BAX	0.991433	1.10995
468	SMC4	1.48779	1.16871		593	AHCTF1	0.814233	1.25272		718	CIRH1A	0.892081	1.0214
469	EDF1	1.71125	1.33645		594	PPP2R3B	0.598573	1.07038		719	WDR89	0.889925	1.08748
470	RPL14	1.51776	1.26968		595	BZW2	0.984578	1.22452		720	SLC2A7	0.674771	0.930444
471	AURKB	1.05405	1.20452		596	PIK3R4	0.763217	1.33663		721	SHC4	0.787918	1.16292
472	POLR1C	1.33359	1.14484		597	SBDS	0.800935	1.12199		722	DFFA	0.858324	0.879882
473	URB1	0.725073	0.996452		598	HSPC152	0.795891	1.03706		723	CCNB3	1.12454	0.938737
474	FARSB	1.31215	1.55323		599	CALML5	0.691282	0.894379		724	WBSCR22	0.944145	1.29508
475	FBP2	1.13424	1.28		600	GNL3L	1.13679	1.23193		725	CALML6	0.98924	1.08266
476	DIRAS3	0.884296	1.10903		601	NOB1	0.833641	0.914453		726	KAT3	1.00145	1.05886
477	NOLC1	0.848099	1.03871		602	EXOSC3	0.718436	0.848672		727	RIPK1	0.863662	1.0824
478	RBM39	0.935098	0.802903		603	RPL26L1	0.707899	1.05528		728	ZNF622	0.858376	1.26672
479	RBM19	0.81965	1.19935		604	ESF1	0.962806	0.932057		729	FTSJ3	1.16305	1.03424
480	PQBP1	0.567598	0.279032		605	SHC3	0.866544	0.935145		730	CCDC131	0.668725	0.922151
481	BANF1	1.12126	1.14516		606	EGLN1	1.16151	1.24861		731	PAN-P2RY11	0.48407	0.873729
482	SMC3	1.89305	1.47355		607	CCDC59	1.08992	0.971279		732	TRAF1	0.709295	1.25334
483	PDLIM7	1.21857	1.06452		608	EXOSC1	0.490417	0.0599135		733	RPS19BP1	0.578616	0.978598
484	MDC1	1.34432	1.08387		609	DDX47	0.647599	1.14052		734	SOCS4	0.501458	1.26164
485	KIAA0020	1.33565	1.79871		610	NOP5/NOP58	0.649498	0.757258		735	MLKL	0.656941	0.726859
486	ARPC4	1.101	1.31065		611	PRKAG3	0.844419	0.92341		736	RPS17	0.74606	1.12012
487	ARPC3	0.898314	1.29825		612	DDX56	0.857632	0.932674		737	TRAF2	0.78523	0.389513
488	MPHOSPH10	1.26526	1.45039		613	ABT1	0.753901	1.15565		738	MRRF	0.641382	1.34056
489	PPIH	0.996408	1.30762		614	RRP15	0.504078	0.650093		739	CTP1C	0.668478	0.961744
490	SORBS1	1.04345	0.920448		615	CCDC72	0.808661	1.15596		740	NSMCE1	0.923401	1.01177
491	WDR3	0.852535	0.916515		616	TRMT6	1.03931	1.12817		741	DIABLO	0.666604	0.811396
492	EBNA1BP2	0.758726	0.936177		617	PELO	0.703317	1.05281		742	IMP4	0.669852	0.980738
493	ARPC1B	1.14228	1.17241		618	TIF-IA	0.442378	0.917233		743	WDR36	0.836793	1.01338
494	MPHOSPH6	0.712476	0.807925		619	OLA1	0.54146	1.02934		744	TUBB	0.592055	0.910915
495	DDX17	0.790073	1.0369		620	NMD3	0.693257	1.06393		745	PTPN1	1.1143	1.19074
496	SMC2	0.810467	0.816999		621	NIP7	0.453943	1.17048
497	PPPARGC1A	0.952493	1.20992		622	SF3B14	1.24337	1.1538
498	GCN1L1	0.867482	1.02601		623	NOLA1	0.689702	1.2344
499	PPIF	0.604632	1.24652		624	NCAPG2	0.856063	1.07072
500	HNRNPR	0.619964	1.10405		625	GNL2	0.948301	1.09605
