# Supplementary material for: Ribosomal protein L5 facilitates rDNA-bundled condensate and nucleolar assembly
Source: Life Sci Alliance. 2022 Mar 23;5(7):e202101045. doi: 10.26508/lsa.202101045 (PMC8942980; doi:10.26508/lsa.202101045)
Supplement: Supplementary file 2 [file LSA-2021-01045_TableS2.xlsx]

## Sheet: Tables S2
	Supplementary Table S2. 431 features automatically selected and weighted for image evaluations in Fig. 1b.
	Rank	Name	Weight
	1	CombFirstFourMoments 33	2.757
	2	MultiScale Histogram bin 1	2.542
	3	Feature Count	2.523
	4	Feature Euler	2.523
	5	Feature area histogram bin 0	2.523
	6	MultiScale Histogram bin 5	2.501
	7	MultiScale Histogram bin 22 (Chebyshev Fourier)	2.344
	8	Haarlick Texture 18 (Fourier Chebyshev)	2.256
	9	CombFirstFourMoments 45	2.248
	10	MultiScale Histogram bin 13 (Chebyshev Fourier)	2.172
	11	Edge Magnitude Variance	2.157
	12	Haarlick Texture 4 (Wavelet)	2.129
	13	Haarlick Texture 4	2.113
	14	Fractal 0 (Fourier Wavelet)	2.054
	15	median	2.01
	16	median (Fourier Chebyshev)	1.982
	17	MultiScale Histogram bin 2 (Chebyshev Fourier)	1.928
	18	Haarlick Texture 6 (Fourier Chebyshev)	1.915
	19	Tamura Texture 3 (Wavelet)	1.914
	20	MultiScale Histogram bin 12 (Chebyshev)	1.889
	21	Haarlick Texture 4 (Fourier Chebyshev)	1.887
	22	Haarlick Texture 14 (Chebyshev Fourier)	1.886
	23	Tamura Texture 4 (Fourier Chebyshev)	1.879
	24	Haarlick Texture 5 (Fourier Chebyshev)	1.874
	25	MultiScale Histogram bin 13 (Chebyshev)	1.863
	26	CombFirstFourMoments 9	1.854
	27	min	1.848
	28	MultiScale Histogram bin 3 (Fourier Wavelet)	1.84
	29	MultiScale Histogram bin 4 (Fourier Wavelet)	1.84
	30	Zernike 20 (Edge Wavelet Transform)	1.83
	31	MultiScale Histogram bin 23 (Wavelet Fourier)	1.824
	32	MultiScale Histogram bin 22 (Wavelet Fourier)	1.824
	33	CombFirstFourMoments 21	1.823
	34	MultiScale Histogram bin 11	1.808
	35	Haarlick Texture 9 (Chebyshev Fourier)	1.807
	36	Fractal 5 (Chebyshev Wavelet)	1.804
	37	Tamura Texture 3 (Chebyshev Fourier)	1.803
	38	max (Wavelet Fourier)	1.797
	39	max (Chebyshev)	1.791
	40	mean	1.791
	41	max (Fourier)	1.791
	42	Fractal 19 (Chebyshev Fourier)	1.79
	43	Fractal 15 (Chebyshev Fourier)	1.79
	44	mean (Wavelet)	1.79
	45	max (Fourier Wavelet)	1.79
	46	Fractal 17 (Chebyshev Fourier)	1.789
	47	Fractal 13 (Chebyshev Fourier)	1.787
	48	Fractal 11 (Chebyshev Fourier)	1.783
	49	Fractal 6 (Chebyshev Fourier)	1.778
	50	Fractal 9 (Chebyshev Fourier)	1.776
	51	Fractal 8 (Chebyshev Fourier)	1.775
	52	Fractal 4 (Chebyshev Fourier)	1.775
	53	Fractal 2 (Chebyshev Fourier)	1.773
	54	Fractal 0 (Chebyshev Fourier)	1.769
	55	Fractal 7 (Chebyshev Fourier)	1.767
	56	Fractal 10 (Chebyshev Fourier)	1.764
	57	Fractal 5 (Chebyshev Fourier)	1.757
	58	Tamura Texture 4 (Chebyshev Fourier)	1.756
	59	Zernike 2	1.754
	60	Fractal 2 (Fourier Wavelet)	1.75
	61	Fractal 3 (Chebyshev Fourier)	1.749
	62	Haarlick Texture 22 (Fourier Chebyshev)	1.735
	63	Haarlick Texture 12 (Chebyshev Fourier)	1.733
	64	Tamura Texture 4 (Wavelet)	1.732
	65	Fractal 1 (Chebyshev Fourier)	1.729
	66	Fractal 12 (Chebyshev Fourier)	1.729
	67	Haarlick Texture 2 (Fourier Chebyshev)	1.728
	68	min (Wavelet Fourier)	1.723
	69	MultiScale Histogram bin 7 (Chebyshev Fourier)	1.704
	70	stddev (Chebyshev Fourier)	1.7
	71	stddev (Fourier)	1.691
	72	stddev (Fourier Wavelet)	1.691
	73	stddev (Wavelet Fourier)	1.69
	74	Tamura Texture 4	1.687
	75	MultiScale Histogram bin 0	1.686
	76	Tamura Texture 3 (Wavelet Fourier)	1.685
	77	Tamura Texture 3 (Fourier Wavelet)	1.685
	78	Fractal 4 (Chebyshev Wavelet)	1.683
	79	Tamura Texture 4 (Fourier Wavelet)	1.673
	80	MultiScale Histogram bin 23 (Chebyshev Fourier)	1.67
	81	CombFirstFourMoments 34	1.661
	82	stddev (Wavelet)	1.66
	83	Feature DistMax	1.66
	84	Fractal 9 (Chebyshev Wavelet)	1.657
	85	MultiScale Histogram bin 7 (Wavelet)	1.655
	86	CombFirstFourMoments 6 (Fourier Chebyshev)	1.654
	87	Zernike 6 (Wavelet)	1.653
	88	Tamura Texture 1 (Wavelet Fourier)	1.648
	89	Fractal 14 (Chebyshev Fourier)	1.642
	90	Fractal 4 (Fourier Wavelet)	1.641
	91	Tamura Texture 3 (Fourier)	1.639
	92	Tamura Texture 4 (Wavelet Fourier)	1.635
	93	CombFirstFourMoments 10 (Fourier Chebyshev)	1.634
	94	Haarlick Texture 1 (Fourier Chebyshev)	1.63
	95	Fractal 10 (Chebyshev Wavelet)	1.622
	96	CombFirstFourMoments 11 (Fourier Chebyshev)	1.612
	97	Zernike 20 (Wavelet)	1.61
	98	MultiScale Histogram bin 18 (Chebyshev Fourier)	1.606
	99	mean (Fourier Chebyshev)	1.605
	100	MultiScale Histogram bin 22 (Wavelet)	1.602
	101	CombFirstFourMoments 22 (Fourier Chebyshev)	1.598
	102	CombFirstFourMoments 23 (Fourier Chebyshev)	1.597
	103	Zernike 2 (Wavelet)	1.597
	104	Haarlick Texture 20 (Fourier Chebyshev)	1.594
	105	Haarlick Texture 27 (Chebyshev Fourier)	1.593
	106	Zernike 6 (Edge Wavelet Transform)	1.588
	107	Fractal 13 (Chebyshev Wavelet)	1.58
	108	Fractal 6 (Fourier Wavelet)	1.578
	109	Zernike 2 (Edge Transform)	1.576
	110	Fractal 17 (Chebyshev Wavelet)	1.576
	111	min (Chebyshev Wavelet)	1.576
	112	CombFirstFourMoments 18 (Fourier Chebyshev)	1.57
	113	Chebishev Statistics bin 12 (Edge Transform)	1.561
	114	Haarlick Texture 12 (Wavelet)	1.558
	115	Chebishev Statistics bin 10 (Edge Transform)	1.557
	116	MultiScale Histogram bin 17 (Wavelet)	1.548
	117	stddev (Chebyshev Wavelet)	1.542
	118	Fractal 8 (Fourier Wavelet)	1.537
	119	MultiScale Histogram bin 6 (Wavelet)	1.533
	120	Fractal 14 (Chebyshev Wavelet)	1.527
	121	Haarlick Texture 23 (Wavelet)	1.525
	122	Feature DistMean	1.521
	123	Fractal 15 (Fourier Wavelet)	1.512
	124	Fractal 18 (Chebyshev Wavelet)	1.511
	125	Fractal 17 (Fourier Wavelet)	1.506
	126	Fractal 13 (Fourier Wavelet)	1.504
	127	Chebishev Statistics bin 26 (Fourier)	1.503
	128	Fractal 11 (Fourier Wavelet)	1.502
	129	Tamura Texture 2 (Fourier Chebyshev)	1.502
	130	Fractal 10 (Fourier Wavelet)	1.499
	131	Haarlick Texture 5	1.498
	132	Fractal 19 (Fourier Wavelet)	1.496
	133	mean (Fourier Wavelet)	1.493
	134	Fractal 9 (Fourier Wavelet)	1.489
	135	Haarlick Texture 15 (Chebyshev Fourier)	1.483
	136	Tamura Texture 3 (Chebyshev Wavelet)	1.481
	137	MultiScale Histogram bin 15 (Chebyshev Fourier)	1.479
	138	Tamura Texture 4 (Fourier)	1.469
	139	MultiScale Histogram bin 19	1.467
	140	Fractal 7 (Fourier Wavelet)	1.463
	141	Haarlick Texture 0 (Chebyshev Fourier)	1.462
	142	MultiScale Histogram bin 6 (Chebyshev Fourier)	1.461
	143	Haarlick Texture 12	1.458
	144	Haarlick Texture 19 (Wavelet)	1.456
	145	Fractal 12 (Fourier Wavelet)	1.456
	146	CombFirstFourMoments 46	1.448
	147	Haarlick Texture 7 (Fourier Chebyshev)	1.443
	148	Fractal 5 (Fourier Wavelet)	1.434
	149	Fractal 0 (Chebyshev Wavelet)	1.426
	150	Tamura Texture 5 (Fourier Chebyshev)	1.42
	151	MultiScale Histogram bin 19 (Chebyshev Fourier)	1.42
	152	Fractal 14 (Fourier Wavelet)	1.418
	153	Chebishev Fourier Transform bin 20	1.417
	154	Tamura Texture 4 (Chebyshev Wavelet)	1.404
	155	Fractal 6 (Chebyshev Wavelet)	1.399
	156	stddev (Chebyshev)	1.398
	157	Haarlick Texture 10 (Chebyshev Fourier)	1.394
	158	Chebishev Fourier Transform bin 12	1.394
	159	Haarlick Texture 0 (Fourier Chebyshev)	1.391
	160	max (Chebyshev Wavelet)	1.388
	161	Fractal 16 (Fourier Wavelet)	1.385
	162	Fractal 16 (Chebyshev Wavelet)	1.377
	163	Fractal 12 (Chebyshev Wavelet)	1.375
	164	min (Chebyshev)	1.373
	165	Chebishev Statistics bin 9 (Fourier)	1.372
	166	Fractal 18 (Fourier Wavelet)	1.362
	167	Haarlick Texture 10 (Fourier Chebyshev)	1.361
	168	MultiScale Histogram bin 3	1.361
	169	Haarlick Texture 18 (Wavelet Fourier)	1.36
	170	Chebishev Statistics bin 5 (Fourier)	1.359
	171	Haarlick Texture 20 (Fourier)	1.353
	172	MultiScale Histogram bin 3 (Fourier Chebyshev)	1.352
	173	Fractal 3 (Fourier Wavelet)	1.35
	174	Haarlick Texture 12 (Wavelet Fourier)	1.345
	175	Chebishev Fourier Transform bin 24 (Wavelet)	1.336
	176	Haarlick Texture 3 (Fourier Chebyshev)	1.333
	177	Fractal 0 (Wavelet)	1.325
	178	Haarlick Texture 24 (Fourier)	1.324
	179	Tamura Texture 5 (Fourier)	1.319
	180	Haarlick Texture 8 (Chebyshev Fourier)	1.311
	181	median (Fourier Wavelet)	1.308
	182	Feature DistHist	1.297
	183	Fractal 16 (Chebyshev Fourier)	1.293
	184	Fractal 8 (Chebyshev Wavelet)	1.293
	185	Haarlick Texture 23 (Chebyshev Fourier)	1.283
	186	MultiScale Histogram bin 18	1.282
	187	Fractal 1 (Chebyshev Wavelet)	1.28
	188	Fractal 1 (Fourier Wavelet)	1.28
	189	Tamura Texture 2 (Fourier)	1.274
	190	MultiScale Histogram bin 10 (Chebyshev Fourier)	1.273
	191	CombFirstFourMoments 30 (Edge Fourier Transform)	1.266
	192	MultiScale Histogram bin 4 (Chebyshev Fourier)	1.258
	193	Fractal 15 (Chebyshev Wavelet)	1.255
	194	MultiScale Histogram bin 21 (Fourier Chebyshev)	1.253
	195	Feature DistHist	1.251
	196	Haarlick Texture 20 (Fourier Wavelet)	1.24
	197	MultiScale Histogram bin 6 (Fourier Chebyshev)	1.239
	198	Haarlick Texture 24 (Fourier Chebyshev)	1.236
	199	Fractal 11 (Chebyshev Wavelet)	1.233
	200	Haarlick Texture 10 (Fourier)	1.23
	201	Zernike 12 (Wavelet)	1.229
	202	CombFirstFourMoments 31 (Edge Fourier Transform)	1.228
	203	median (Fourier)	1.227
	204	MultiScale Histogram bin 20	1.223
	205	Haarlick Texture 8 (Wavelet Fourier)	1.222
	206	Haarlick Texture 2 (Fourier)	1.221
	207	Haarlick Texture 8 (Fourier)	1.219
	208	Haarlick Texture 22 (Wavelet Fourier)	1.214
	209	Fractal 0 (Fourier Chebyshev)	1.211
	210	Feature DistMedian	1.211
	211	Radon bin 8 (Fourier Chebyshev)	1.207
	212	Haarlick Texture 0 (Fourier)	1.206
	213	Tamura Texture 3 (Chebyshev)	1.205
	214	Haarlick Texture 24 (Fourier Wavelet)	1.201
	215	Fractal 14 (Fourier Chebyshev)	1.2
	216	Fractal 19 (Chebyshev Wavelet)	1.198
	217	Fractal 15 (Fourier Chebyshev)	1.198
	218	Fractal 13 (Fourier Chebyshev)	1.197
	219	Fractal 16 (Fourier Chebyshev)	1.196
	220	Fractal 12 (Fourier Chebyshev)	1.193
	221	Fractal 17 (Fourier Chebyshev)	1.192
	222	Fractal 18 (Fourier Chebyshev)	1.188
	223	Haarlick Texture 23 (Edge Transform)	1.187
	224	Haarlick Texture 14 (Edge Transform)	1.186
	225	Fractal 11 (Fourier Chebyshev)	1.183
	226	Fractal 19 (Fourier Chebyshev)	1.181
	227	Fractal 10 (Fourier Chebyshev)	1.18
	228	max	1.176
	229	Chebishev Statistics bin 10	1.173
	230	MultiScale Histogram bin 21 (Wavelet)	1.17
	231	MultiScale Histogram bin 8 (Chebyshev Fourier)	1.165
	232	Fractal 9 (Fourier Chebyshev)	1.162
	233	Chebishev Fourier Transform bin 21 (Edge Transform)	1.161
	234	MultiScale Histogram bin 8 (Fourier Chebyshev)	1.146
	235	Fractal 8 (Fourier Chebyshev)	1.143
	236	Zernike 12 (Edge Wavelet Transform)	1.139
	237	Radon bin 1 (Fourier Chebyshev)	1.139
	238	MultiScale Histogram bin 16	1.135
	239	Haarlick Texture 6 (Wavelet Fourier)	1.135
	240	MultiScale Histogram bin 0 (Fourier Chebyshev)	1.133
	241	stddev	1.133
	242	Fractal 19 (Wavelet)	1.126
	243	Fractal 1 (Fourier Chebyshev)	1.123
	244	CombFirstFourMoments 5 (Fourier Chebyshev)	1.122
	245	CombFirstFourMoments 4 (Fourier Chebyshev)	1.122
	246	Fractal 7 (Fourier Chebyshev)	1.119
	247	CombFirstFourMoments 4 (Fourier)	1.115
	248	CombFirstFourMoments 3 (Fourier)	1.115
	249	Haarlick Texture 18 (Fourier)	1.115
	250	Haarlick Texture 12 (Fourier)	1.114
	251	Haarlick Texture 22 (Wavelet)	1.114
	252	Fractal 18 (Wavelet)	1.112
	253	min (Wavelet)	1.11
	254	Fractal 0 (Wavelet Fourier)	1.109
	255	Haarlick Texture 18 (Wavelet)	1.108
	256	Radon bin 2 (Fourier Chebyshev)	1.106
	257	Haarlick Texture 27 (Fourier Chebyshev)	1.105
	258	Fractal 6 (Fourier Chebyshev)	1.103
	259	CombFirstFourMoments 16 (Fourier Chebyshev)	1.103
	260	CombFirstFourMoments 17 (Fourier Chebyshev)	1.103
	261	Haarlick Texture 14 (Fourier Chebyshev)	1.102
	262	Tamura Texture 5 (Edge Transform)	1.101
	263	Haarlick Texture 0 (Edge Transform)	1.101
	264	Fractal 1 (Wavelet)	1.1
	265	Haarlick Texture 26 (Fourier)	1.097
	266	Fractal 17 (Wavelet)	1.096
	267	Tamura Texture 1 (Wavelet)	1.096
	268	MultiScale Histogram bin 10 (Fourier Chebyshev)	1.095
	269	Haarlick Texture 22 (Chebyshev Fourier)	1.091
	270	MultiScale Histogram bin 5 (Chebyshev Fourier)	1.088
	271	Haarlick Texture 8 (Fourier Chebyshev)	1.087
	272	MultiScale Histogram bin 12 (Fourier Chebyshev)	1.083
	273	Haarlick Texture 6 (Fourier)	1.083
	274	Fractal 5 (Fourier Chebyshev)	1.082
	275	Radon bin 5 (Fourier Wavelet)	1.08
	276	Radon bin 10 (Fourier Chebyshev)	1.079
	277	Zernike 30 (Wavelet)	1.078
	278	Haarlick Texture 22 (Fourier)	1.078
	279	Fractal 16 (Wavelet)	1.077
	280	Feature DistHist	1.074
	281	stddev (Fourier Chebyshev)	1.073
	282	Haarlick Texture 20 (Chebyshev Fourier)	1.072
	283	MultiScale Histogram bin 3 (Chebyshev Fourier)	1.071
	284	Fractal 2 (Fourier Chebyshev)	1.069
	285	Zernike 30 (Edge Wavelet Transform)	1.066
	286	min (Fourier Chebyshev)	1.065
	287	Fractal 16 (Chebyshev)	1.064
	288	Fractal 2 (Chebyshev Wavelet)	1.062
	289	Fractal 1 (Wavelet Fourier)	1.059
	290	Fractal 15 (Wavelet)	1.058
	291	Haarlick Texture 4 (Edge Wavelet Transform)	1.054
	292	MultiScale Histogram bin 10	1.051
	293	Fractal 4 (Fourier Chebyshev)	1.05
	294	Fractal 12 (Chebyshev)	1.048
	295	Fractal 0 (Edge Transform)	1.041
	296	Radon bin 5 (Edge Fourier Transform)	1.041
	297	Fractal 14 (Wavelet)	1.036
	298	Fractal 2 (Chebyshev)	1.032
	299	MultiScale Histogram bin 20 (Chebyshev Wavelet)	1.029
	300	Haarlick Texture 14	1.029
	301	MultiScale Histogram bin 21 (Chebyshev Fourier)	1.026
	302	Haarlick Texture 14 (Edge Wavelet Transform)	1.023
	303	Haarlick Texture 11 (Fourier Chebyshev)	1.023
	304	Haarlick Texture 22 (Edge Fourier Transform)	1.023
	305	Fractal 3 (Fourier Chebyshev)	1.022
	306	Tamura Texture 3 (Fourier Chebyshev)	1.022
	307	CombFirstFourMoments 7 (Fourier Chebyshev)	1.021
	308	CombFirstFourMoments 15 (Wavelet Fourier)	1.021
	309	Fractal 6 (Chebyshev)	1.02
	310	Haarlick Texture 9 (Fourier Chebyshev)	1.02
	311	Haarlick Texture 1 (Chebyshev Fourier)	1.019
	312	Haarlick Texture 2 (Fourier Wavelet)	1.016
	313	Haarlick Texture 18 (Edge Fourier Transform)	1.016
	314	Fractal 13 (Chebyshev)	1.013
	315	MultiScale Histogram bin 17 (Fourier Chebyshev)	1.012
	316	Fractal 18 (Chebyshev)	1.012
	317	MultiScale Histogram bin 5 (Wavelet Fourier)	1.012
	318	Haarlick Texture 22	1.011
	319	Fractal 13 (Wavelet)	1.011
	320	Fractal 8 (Chebyshev)	1.011
	321	Chebishev Statistics bin 14 (Edge Wavelet Transform)	1.008
	322	MultiScale Histogram bin 11 (Chebyshev Fourier)	1.007
	323	Haarlick Texture 8 (Fourier Wavelet)	1.007
	324	Fractal 11 (Chebyshev)	1.005
	325	Haarlick Texture 0 (Edge Wavelet Transform)	1.001
	326	Zernike 2 (Fourier Wavelet)	1.001
	327	Haarlick Texture 18	1.001
	328	CombFirstFourMoments 3 (Wavelet Fourier)	0.9997
	329	Fractal 4 (Wavelet Fourier)	0.9957
	330	Fractal 3 (Wavelet Fourier)	0.9951
	331	Fractal 10 (Chebyshev)	0.9946
	332	Chebishev Statistics bin 28 (Fourier Wavelet)	0.9938
	333	Haarlick Texture 8 (Edge Transform)	0.9938
	334	Fractal 17 (Chebyshev)	0.9935
	335	Zernike 0 (Edge Transform)	0.9931
	336	Haarlick Texture 12 (Edge Fourier Transform)	0.9915
	337	Chebishev Statistics bin 21	0.9908
	338	Radon bin 11 (Fourier Chebyshev)	0.9907
	339	Chebishev Statistics bin 17 (Edge Wavelet Transform)	0.989
	340	CombFirstFourMoments 16 (Wavelet Fourier)	0.9884
	341	Fractal 1 (Edge Transform)	0.9883
	342	Feature DistHist	0.9877
	343	Fractal 12 (Wavelet)	0.9874
	344	Fractal 14 (Chebyshev)	0.9869
	345	Fractal 2 (Wavelet Fourier)	0.9861
	346	CombFirstFourMoments 47 (Fourier Chebyshev)	0.9852
	347	Fractal 15 (Chebyshev)	0.9845
	348	Tamura Texture 1 (Edge Transform)	0.9792
	349	Fractal 2 (Edge Transform)	0.9787
	350	Fractal 5 (Wavelet Fourier)	0.9775
	351	Radon bin 5 (Wavelet Fourier)	0.9769
	352	CombFirstFourMoments 19 (Fourier Chebyshev)	0.9762
	353	Haarlick Texture 26 (Edge Fourier Transform)	0.9746
	354	Tamura Texture 5 (Wavelet)	0.9741
	355	Chebishev Statistics bin 11 (Fourier)	0.9737
	356	Radon bin 3 (Edge Fourier Transform)	0.9733
	357	Fractal 0 (Edge Wavelet Transform)	0.9727
	358	Zernike 0	0.9723
	359	CombFirstFourMoments 4 (Wavelet Fourier)	0.9686
	360	Fractal 6 (Wavelet Fourier)	0.9664
	361	MultiScale Histogram bin 15 (Fourier Chebyshev)	0.9662
	362	Fractal 0 (Chebyshev)	0.9659
	363	Haarlick Texture 10	0.9646
	364	Fractal 11 (Wavelet)	0.9643
	365	Haarlick Texture 24 (Edge Fourier Transform)	0.9617
	366	Chebishev Statistics bin 27 (Fourier Wavelet)	0.9598
	367	Haarlick Texture 10 (Fourier Wavelet)	0.9593
	368	Fractal 7 (Wavelet Fourier)	0.959
	369	Haarlick Texture 18 (Fourier Wavelet)	0.9586
	370	Haarlick Texture 20 (Edge Fourier Transform)	0.9569
	371	Chebishev Statistics bin 3 (Fourier)	0.9555
	372	Haarlick Texture 10 (Edge Fourier Transform)	0.9545
	373	Fractal 2 (Wavelet)	0.9531
	374	Haarlick Texture 19 (Chebyshev Fourier)	0.95
	375	Fractal 8 (Wavelet Fourier)	0.9492
	376	Edge Magnitude Histogram bin 6	0.9437
	377	Fractal 19 (Chebyshev)	0.9437
	378	Haarlick Texture 13 (Fourier Chebyshev)	0.9435
	379	Fractal 9 (Wavelet Fourier)	0.943
	380	Fractal 10 (Wavelet)	0.9421
	381	Fractal 10 (Wavelet Fourier)	0.9366
	382	Chebishev Statistics bin 22	0.936
	383	Haarlick Texture 19 (Fourier Chebyshev)	0.9355
	384	Haarlick Texture 0 (Edge Fourier Transform)	0.9347
	385	Fractal 7 (Chebyshev)	0.9332
	386	Fractal 11 (Wavelet Fourier)	0.9322
	387	Fractal 12 (Wavelet Fourier)	0.9303
	388	Zernike 2 (Edge Wavelet Transform)	0.9274
	389	Fractal 13 (Wavelet Fourier)	0.9263
	390	Fractal 9 (Chebyshev)	0.9261
	391	Fractal 14 (Wavelet Fourier)	0.9251
	392	Tamura Texture 1 (Fourier)	0.9243
	393	Fractal 1 (Edge Wavelet Transform)	0.923
	394	Fractal 9 (Wavelet)	0.9222
	395	Fractal 15 (Wavelet Fourier)	0.9209
	396	Fractal 16 (Wavelet Fourier)	0.9206
	397	CombFirstFourMoments 46 (Fourier Chebyshev)	0.92
	398	Haarlick Texture 25 (Edge Transform)	0.9198
	399	Fractal 17 (Wavelet Fourier)	0.9196
	400	CombFirstFourMoments 35 (Edge Fourier Transform)	0.919
	401	Fractal 19 (Wavelet Fourier)	0.9189
	402	Fractal 18 (Wavelet Fourier)	0.9184
	403	CombFirstFourMoments 33 (Edge Fourier Transform)	0.918
	404	Haarlick Texture 12 (Fourier Wavelet)	0.9177
	405	MultiScale Histogram bin 12	0.9162
	406	Haarlick Texture 15 (Fourier Chebyshev)	0.9127
	407	Haarlick Texture 10 (Wavelet Fourier)	0.9122
	408	Haarlick Texture 10 (Edge Transform)	0.9115
	409	Chebishev Statistics bin 7 (Fourier)	0.9114
	410	Fractal 4 (Chebyshev)	0.9099
	411	MultiScale Histogram bin 4 (Chebyshev)	0.9093
	412	MultiScale Histogram bin 5 (Chebyshev)	0.9087
	413	Chebishev Statistics bin 25 (Fourier)	0.9083
	414	Haarlick Texture 8 (Edge Fourier Transform)	0.906
	415	CombFirstFourMoments 16 (Fourier)	0.9057
	416	CombFirstFourMoments 15 (Fourier)	0.9057
	417	Fractal 0	0.9054
	418	Edge Magnitude Histogram bin 7	0.9043
	419	mean (Chebyshev)	0.9041
	420	Fractal 8 (Wavelet)	0.903
	421	min (Chebyshev Fourier)	0.9026
	422	Zernike 6	0.9022
	423	Fractal 19	0.8992
	424	Fractal 3 (Edge Transform)	0.8956
	425	Chebishev Fourier Transform bin 21	0.8933
	426	Fractal 3 (Wavelet)	0.8925
	427	MultiScale Histogram bin 3 (Wavelet)	0.8913
	428	Fractal 7 (Chebyshev Wavelet)	0.8874
	429	Fractal 7 (Wavelet)	0.8858
	430	MultiScale Histogram bin 12 (Chebyshev Wavelet)	0.8837
	431	Fractal 18	0.881
