# Supplementary material for: Ribosomal protein L5 facilitates rDNA-bundled condensate and nucleolar assembly
Source: Life Sci Alliance. 2022 Mar 23;5(7):e202101045. doi: 10.26508/lsa.202101045 (PMC8942980; doi:10.26508/lsa.202101045)
Supplement: Supplementary file 3 [file LSA-2021-01045_TableS3.xlsx]

## Sheet: Tables S3
	Supplementary Table S3. 431 features automatically selected and weighted for image evaluations in Fig. S3h.
	Rank	Name	Weight
	1	Gini Coefficient (Wavelet ()) [0]	2.65
	2	Gini Coefficient () [0]	2.501
	3	Haralick Textures (Fourier (Chebyshev ())) [12]	2.444
	4	Gini Coefficient (Fourier (Chebyshev ())) [0]	2.433
	5	Multiscale Histograms (Fourier ()) [17]	2.249
	6	Multiscale Histograms (Fourier (Chebyshev ())) [16]	2.117
	7	Haralick Textures (Chebyshev (Fourier ())) [4]	2.103
	8	Haralick Textures (Chebyshev (Fourier ())) [5]	2.101
	9	Multiscale Histograms (Fourier ()) [4]	2.09
	10	Tamura Textures (Fourier (Wavelet ())) [3]	2.065
	11	Haralick Textures (Chebyshev (Fourier ())) [9]	2.062
	12	Multiscale Histograms (Fourier (Wavelet ())) [17]	1.998
	13	Multiscale Histograms (Fourier (Wavelet ())) [4]	1.965
	14	Gini Coefficient (Chebyshev (Fourier ())) [0]	1.829
	15	Multiscale Histograms (Wavelet (Fourier ())) [11]	1.823
	16	Multiscale Histograms (Fourier (Wavelet ())) [10]	1.821
	17	Multiscale Histograms (Wavelet (Fourier ())) [5]	1.82
	18	Multiscale Histograms (Fourier ()) [3]	1.811
	19	Tamura Textures (Fourier ()) [3]	1.791
	20	Multiscale Histograms (Chebyshev (Fourier ())) [14]	1.773
	21	Gini Coefficient (Wavelet (Fourier ())) [0]	1.737
	22	Radon Coefficients (Fourier (Chebyshev ())) [10]	1.709
	23	Haralick Textures (Wavelet ()) [12]	1.698
	24	Haralick Textures (Chebyshev (Fourier ())) [15]	1.679
	25	Tamura Textures (Fourier ()) [2]	1.674
	26	Haralick Textures (Chebyshev (Fourier ())) [23]	1.603
	27	Tamura Textures () [3]	1.556
	28	Multiscale Histograms (Fourier (Wavelet ())) [11]	1.536
	29	Multiscale Histograms (Fourier (Chebyshev ())) [15]	1.534
	30	Tamura Textures (Wavelet (Fourier ())) [0]	1.53
	31	Haralick Textures (Edge ()) [4]	1.529
	32	Tamura Textures (Wavelet (Fourier ())) [5]	1.517
	33	Tamura Textures (Fourier ()) [5]	1.506
	34	Multiscale Histograms (Wavelet (Fourier ())) [19]	1.425
	35	Comb Moments (Chebyshev (Fourier ())) [11]	1.405
	36	Zernike Coefficients (Fourier ()) [46]	1.392
	37	Pixel Intensity Statistics () [2]	1.383
	38	Zernike Coefficients (Fourier (Wavelet ())) [39]	1.382
	39	Pixel Intensity Statistics (Chebyshev ()) [4]	1.374
	40	Multiscale Histograms (Fourier (Chebyshev ())) [9]	1.371
	41	Haralick Textures (Wavelet ()) [14]	1.366
	42	Zernike Coefficients (Fourier (Wavelet ())) [10]	1.352
	43	Haralick Textures (Wavelet ()) [0]	1.352
	44	Multiscale Histograms (Fourier (Wavelet ())) [19]	1.346
	45	Gini Coefficient (Wavelet (Edge ())) [0]	1.34
	46	Multiscale Histograms () [15]	1.338
	47	Gabor Textures () [6]	1.334
	48	Multiscale Histograms (Fourier (Wavelet ())) [3]	1.324
	49	Haralick Textures (Fourier (Chebyshev ())) [18]	1.32
	50	Haralick Textures (Fourier (Chebyshev ())) [19]	1.318
	51	Fractal Features (Fourier (Chebyshev ())) [19]	1.315
	52	Haralick Textures (Chebyshev (Fourier ())) [18]	1.315
	53	Haralick Textures (Edge ()) [12]	1.31
	54	Gabor Textures () [5]	1.306
	55	Gabor Textures () [4]	1.304
	56	Multiscale Histograms (Fourier (Wavelet ())) [20]	1.304
	57	Zernike Coefficients (Fourier ()) [5]	1.3
	58	Haralick Textures (Fourier (Chebyshev ())) [27]	1.293
	59	Fractal Features (Fourier (Chebyshev ())) [18]	1.29
	60	Haralick Textures (Edge ()) [19]	1.289
	61	Multiscale Histograms (Wavelet ()) [10]	1.284
	62	Pixel Intensity Statistics (Fourier (Chebyshev ())) [2]	1.283
	63	Haralick Textures (Chebyshev (Fourier ())) [12]	1.282
	64	Zernike Coefficients (Fourier ()) [34]	1.278
	65	Haralick Textures (Wavelet (Edge ())) [4]	1.274
	66	Zernike Coefficients (Fourier (Wavelet ())) [28]	1.273
	67	Multiscale Histograms (Fourier (Edge ())) [4]	1.271
	68	Fractal Features (Fourier (Chebyshev ())) [17]	1.262
	69	Haralick Textures (Wavelet ()) [4]	1.26
	70	Haralick Textures (Fourier (Chebyshev ())) [14]	1.247
	71	Zernike Coefficients (Fourier ()) [14]	1.244
	72	Gini Coefficient (Fourier ()) [0]	1.242
	73	Fractal Features (Fourier (Chebyshev ())) [16]	1.233
	74	Multiscale Histograms (Fourier (Edge ())) [3]	1.232
	75	Haralick Textures () [26]	1.231
	76	Zernike Coefficients (Fourier (Wavelet ())) [52]	1.225
	77	Haralick Textures (Edge ()) [18]	1.223
	78	Radon Coefficients (Wavelet ()) [7]	1.222
	79	Haralick Textures (Fourier (Chebyshev ())) [0]	1.218
	80	Haralick Textures (Fourier (Chebyshev ())) [4]	1.21
	81	Multiscale Histograms (Chebyshev (Wavelet ())) [9]	1.21
	82	Zernike Coefficients (Fourier (Wavelet ())) [5]	1.207
	83	Fractal Features (Fourier (Chebyshev ())) [15]	1.204
	84	Gini Coefficient (Chebyshev ()) [0]	1.203
	85	Multiscale Histograms (Wavelet (Fourier ())) [2]	1.202
	86	Gabor Textures () [3]	1.197
	87	Radon Coefficients () [7]	1.196
	88	Zernike Coefficients (Fourier ()) [8]	1.192
	89	Haralick Textures (Fourier (Chebyshev ())) [1]	1.191
	90	Haralick Textures (Edge ()) [5]	1.189
	91	Tamura Textures (Chebyshev (Fourier ())) [5]	1.188
	92	Zernike Coefficients (Fourier ()) [62]	1.184
	93	Zernike Coefficients (Fourier ()) [33]	1.179
	94	Pixel Intensity Statistics (Wavelet (Fourier ())) [3]	1.178
	95	Comb Moments (Wavelet ()) [33]	1.175
	96	Fractal Features (Fourier (Chebyshev ())) [14]	1.171
	97	Radon Coefficients (Fourier (Chebyshev ())) [1]	1.167
	98	Multiscale Histograms () [9]	1.167
	99	Haralick Textures (Wavelet ()) [10]	1.157
	100	Multiscale Histograms (Fourier (Wavelet ())) [5]	1.147
	101	Zernike Coefficients (Fourier ()) [24]	1.144
	102	Multiscale Histograms (Fourier (Wavelet ())) [6]	1.143
	103	Fractal Features (Fourier (Chebyshev ())) [13]	1.138
	104	Haralick Textures () [25]	1.138
	105	Radon Coefficients (Fourier (Chebyshev ())) [9]	1.132
	106	Zernike Coefficients (Fourier (Wavelet ())) [17]	1.13
	107	Zernike Coefficients (Fourier (Wavelet ())) [19]	1.127
	108	Zernike Coefficients (Wavelet ()) [68]	1.122
	109	Multiscale Histograms () [8]	1.106
	110	Gini Coefficient (Edge ()) [0]	1.105
	111	Fractal Features (Fourier (Chebyshev ())) [12]	1.102
	112	Zernike Coefficients (Fourier (Wavelet ())) [37]	1.092
	113	Multiscale Histograms (Chebyshev ()) [9]	1.087
	114	Pixel Intensity Statistics (Chebyshev ()) [2]	1.075
	115	Multiscale Histograms (Fourier (Chebyshev ())) [8]	1.074
	116	Haralick Textures (Wavelet ()) [8]	1.072
	117	Zernike Coefficients (Fourier (Edge ())) [33]	1.069
	118	Fractal Features (Fourier (Chebyshev ())) [11]	1.061
	119	Haralick Textures () [27]	1.056
	120	Zernike Coefficients (Fourier (Wavelet ())) [69]	1.047
	121	Zernike Coefficients (Fourier ()) [48]	1.044
	122	Pixel Intensity Statistics (Chebyshev (Wavelet ())) [4]	1.041
	123	Tamura Textures (Chebyshev ()) [0]	1.038
	124	Pixel Intensity Statistics (Chebyshev (Fourier ())) [4]	1.032
	125	Radon Coefficients (Wavelet ()) [6]	1.026
	126	Haralick Textures () [4]	1.024
	127	Radon Coefficients (Fourier (Edge ())) [3]	1.024
	128	Zernike Coefficients (Fourier ()) [45]	1.02
	129	Haralick Textures (Chebyshev (Fourier ())) [3]	1.017
	130	Zernike Coefficients (Fourier (Wavelet ())) [54]	1.016
	131	Fractal Features (Fourier (Chebyshev ())) [10]	1.016
	132	Zernike Coefficients (Fourier ()) [36]	1.015
	133	Tamura Textures (Chebyshev (Fourier ())) [2]	1.015
	134	Haralick Textures (Fourier (Chebyshev ())) [8]	1.011
	135	Haralick Textures (Wavelet ()) [18]	1.009
	136	Pixel Intensity Statistics (Wavelet (Fourier ())) [4]	1.008
	137	Comb Moments (Fourier (Chebyshev ())) [39]	1.003
	138	Multiscale Histograms (Wavelet ()) [18]	1.003
	139	Zernike Coefficients (Fourier ()) [64]	0.9975
	140	Tamura Textures (Chebyshev ()) [5]	0.9926
	141	Fractal Features (Fourier (Chebyshev ())) [9]	0.9823
	142	Haralick Textures (Edge ()) [27]	0.9818
	143	Haralick Textures (Fourier (Chebyshev ())) [5]	0.9809
	144	Zernike Coefficients (Fourier ()) [7]	0.9787
	145	Multiscale Histograms (Wavelet ()) [4]	0.9771
	146	Radon Coefficients () [6]	0.9697
	147	Multiscale Histograms (Chebyshev (Wavelet ())) [22]	0.9691
	148	Zernike Coefficients (Fourier ()) [42]	0.9647
	149	Fractal Features (Chebyshev (Fourier ())) [18]	0.9637
	150	Zernike Coefficients (Fourier (Edge ())) [71]	0.9579
	151	Comb Moments (Wavelet ()) [45]	0.9579
	152	Multiscale Histograms (Chebyshev (Wavelet ())) [21]	0.9537
	153	Haralick Textures (Wavelet ()) [22]	0.9528
	154	Zernike Coefficients (Fourier ()) [21]	0.951
	155	Tamura Textures (Fourier (Chebyshev ())) [2]	0.9507
	156	Haralick Textures () [21]	0.9478
	157	Zernike Coefficients (Fourier (Wavelet ())) [65]	0.9468
	158	Multiscale Histograms (Chebyshev ()) [0]	0.9465
	159	Fractal Features (Fourier (Chebyshev ())) [8]	0.9449
	160	Comb Moments (Edge ()) [33]	0.9377
	161	Radon Coefficients (Fourier (Edge ())) [4]	0.9358
	162	Zernike Coefficients (Fourier ()) [26]	0.9335
	163	Comb Moments (Wavelet ()) [46]	0.9328
	164	Zernike Coefficients (Fourier (Edge ())) [61]	0.9302
	165	Zernike Coefficients (Fourier ()) [32]	0.9231
	166	Haralick Textures () [24]	0.9215
	167	Zernike Coefficients (Fourier (Edge ())) [41]	0.9208
	168	Zernike Coefficients (Fourier (Edge ())) [48]	0.9204
	169	Multiscale Histograms (Fourier (Edge ())) [17]	0.918
	170	Tamura Textures (Chebyshev ()) [1]	0.9171
	171	Zernike Coefficients (Fourier ()) [51]	0.9153
	172	Comb Moments (Chebyshev (Fourier ())) [47]	0.9101
	173	Haralick Textures () [18]	0.9097
	174	Radon Coefficients (Fourier (Chebyshev ())) [0]	0.909
	175	Haralick Textures () [5]	0.9061
	176	Fractal Features (Fourier (Chebyshev ())) [7]	0.9056
	177	Zernike Coefficients (Fourier (Edge ())) [62]	0.9054
	178	Zernike Coefficients (Fourier (Edge ())) [23]	0.901
	179	Pixel Intensity Statistics (Chebyshev ()) [3]	0.9001
	180	Fractal Features () [19]	0.8951
	181	Zernike Coefficients (Fourier (Wavelet ())) [41]	0.8921
	182	Haralick Textures (Wavelet ()) [5]	0.8886
	183	Comb Moments (Wavelet ()) [27]	0.8875
	184	Zernike Coefficients (Fourier ()) [31]	0.8844
	185	Zernike Coefficients (Fourier (Wavelet ())) [26]	0.8829
	186	Zernike Coefficients (Fourier (Edge ())) [54]	0.8819
	187	Fractal Features (Wavelet ()) [19]	0.8813
	188	Pixel Intensity Statistics (Fourier (Chebyshev ())) [4]	0.8809
	189	Comb Moments (Chebyshev (Fourier ())) [23]	0.8776
	190	Zernike Coefficients (Fourier ()) [61]	0.8756
	191	Fractal Features () [18]	0.8637
	192	Radon Coefficients (Wavelet (Edge ())) [6]	0.8616
	193	Zernike Coefficients (Fourier ()) [23]	0.8608
	194	Tamura Textures (Fourier (Edge ())) [3]	0.8589
	195	Fractal Features (Fourier (Chebyshev ())) [6]	0.8572
	196	Pixel Intensity Statistics (Chebyshev (Wavelet ())) [2]	0.8572
	197	Fractal Features (Wavelet ()) [18]	0.8559
	198	Zernike Coefficients (Fourier ()) [12]	0.8481
	199	Radon Coefficients (Edge ()) [6]	0.8411
	200	Zernike Coefficients (Fourier (Edge ())) [31]	0.8382
	201	Zernike Coefficients (Fourier ()) [25]	0.8371
	202	Radon Coefficients () [4]	0.836
	203	Tamura Textures (Wavelet (Fourier ())) [3]	0.8348
	204	Multiscale Histograms (Fourier ()) [8]	0.834
	205	Fractal Features () [17]	0.8323
	206	Fractal Features (Wavelet ()) [17]	0.8281
	207	Haralick Textures () [12]	0.8242
	208	Zernike Coefficients (Fourier ()) [30]	0.8216
	209	Haralick Textures () [19]	0.8188
	210	Zernike Coefficients (Fourier (Edge ())) [69]	0.8188
	211	Pixel Intensity Statistics (Chebyshev (Fourier ())) [2]	0.8153
	212	Multiscale Histograms (Fourier ()) [15]	0.8153
	213	Fractal Features (Fourier (Chebyshev ())) [5]	0.8139
	214	Zernike Coefficients (Fourier (Edge ())) [45]	0.8129
	215	Pixel Intensity Statistics (Fourier (Chebyshev ())) [0]	0.8111
	216	Gini Coefficient (Fourier (Wavelet ())) [0]	0.8105
	217	Haralick Textures (Chebyshev (Fourier ())) [25]	0.8098
	218	Zernike Coefficients (Fourier ()) [57]	0.8068
	219	Haralick Textures (Wavelet ()) [1]	0.8045
	220	Zernike Coefficients (Fourier (Edge ())) [24]	0.803
	221	Zernike Coefficients (Fourier (Edge ())) [19]	0.8022
	222	Fractal Features () [16]	0.8004
	223	Fractal Features (Wavelet ()) [16]	0.798
	224	Gini Coefficient (Chebyshev (Wavelet ())) [0]	0.7957
	225	Zernike Coefficients (Fourier ()) [10]	0.7933
	226	Multiscale Histograms (Chebyshev (Fourier ())) [23]	0.7928
	227	Zernike Coefficients (Fourier ()) [58]	0.7927
	228	Zernike Coefficients (Fourier (Edge ())) [7]	0.792
	229	Pixel Intensity Statistics (Wavelet ()) [2]	0.7903
	230	Comb Moments (Wavelet (Fourier ())) [31]	0.7901
	231	Radon Coefficients (Wavelet ()) [4]	0.7893
	232	Multiscale Histograms (Fourier (Edge ())) [8]	0.7879
	233	Tamura Textures (Fourier ()) [1]	0.7852
	234	Zernike Coefficients (Fourier ()) [49]	0.7813
	235	Radon Coefficients (Edge ()) [7]	0.7797
	236	Pixel Intensity Statistics (Wavelet ()) [4]	0.7786
	237	Zernike Coefficients (Fourier ()) [70]	0.7786
	238	Radon Coefficients () [0]	0.7779
	239	Fractal Features (Fourier (Chebyshev ())) [4]	0.7756
	240	Zernike Coefficients (Fourier ()) [3]	0.7744
	241	Zernike Coefficients (Fourier (Edge ())) [34]	0.7728
	242	Multiscale Histograms (Chebyshev (Fourier ())) [5]	0.7719
	243	Zernike Coefficients (Fourier (Edge ())) [3]	0.7712
	244	Fractal Features () [15]	0.7687
	245	Comb Moments (Wavelet (Fourier ())) [30]	0.766
	246	Fractal Features (Wavelet ()) [15]	0.7657
	247	Haralick Textures (Fourier (Chebyshev ())) [10]	0.7633
	248	Pixel Intensity Statistics () [4]	0.7532
	249	Comb Moments (Fourier (Chebyshev ())) [27]	0.7517
	250	Multiscale Histograms (Chebyshev (Fourier ())) [17]	0.7509
	251	Tamura Textures (Fourier (Wavelet ())) [2]	0.7501
	252	Comb Moments (Fourier (Chebyshev ())) [15]	0.7439
	253	Tamura Textures (Fourier (Wavelet ())) [5]	0.742
	254	Zernike Coefficients (Fourier ()) [55]	0.7404
	255	Pixel Intensity Statistics (Fourier (Wavelet ())) [2]	0.7387
	256	Zernike Coefficients (Fourier (Edge ())) [26]	0.7382
	257	Haralick Textures (Wavelet (Edge ())) [2]	0.7374
	258	Fractal Features () [14]	0.7373
	259	Multiscale Histograms (Fourier (Wavelet ())) [12]	0.7352
	260	Zernike Coefficients (Fourier (Edge ())) [28]	0.732
	261	Multiscale Histograms (Chebyshev (Fourier ())) [18]	0.7317
	262	Fractal Features (Wavelet ()) [14]	0.7315
	263	Pixel Intensity Statistics (Fourier ()) [2]	0.7313
	264	Comb Moments (Chebyshev (Fourier ())) [46]	0.7304
	265	Pixel Intensity Statistics (Wavelet (Fourier ())) [2]	0.7297
	266	Otsu Object Features () [14]	0.7272
	267	Haralick Textures (Wavelet ()) [20]	0.7264
	268	Comb Moments (Fourier (Chebyshev ())) [4]	0.7211
	269	Zernike Coefficients (Fourier ()) [9]	0.7156
	270	Pixel Intensity Statistics (Chebyshev (Fourier ())) [3]	0.7146
	271	Multiscale Histograms (Wavelet (Fourier ())) [13]	0.7104
	272	Edge Features () [20]	0.7093
	273	Zernike Coefficients (Fourier ()) [19]	0.7064
	274	Fractal Features () [13]	0.7053
	275	Multiscale Histograms (Chebyshev ()) [17]	0.7048
	276	Tamura Textures (Chebyshev (Wavelet ())) [0]	0.7034
	277	Multiscale Histograms () [3]	0.7022
	278	Multiscale Histograms () [6]	0.7021
	279	Zernike Coefficients () [5]	0.7002
	280	Haralick Textures (Wavelet ()) [15]	0.6962
	281	Pixel Intensity Statistics (Chebyshev (Fourier ())) [0]	0.6958
	282	Multiscale Histograms (Fourier ()) [10]	0.6954
	283	Fractal Features (Wavelet ()) [13]	0.6942
	284	Tamura Textures (Chebyshev (Fourier ())) [1]	0.6922
	285	Chebyshev Coefficients () [15]	0.6901
	286	Comb Moments (Fourier (Chebyshev ())) [3]	0.6893
	287	Fractal Features (Fourier (Chebyshev ())) [3]	0.6893
	288	Zernike Coefficients (Fourier (Edge ())) [46]	0.689
	289	Tamura Textures (Chebyshev (Wavelet ())) [5]	0.6874
	290	Zernike Coefficients (Wavelet ()) [17]	0.6871
	291	Zernike Coefficients (Wavelet ()) [10]	0.6794
	292	Multiscale Histograms (Chebyshev (Fourier ())) [1]	0.6793
	293	Zernike Coefficients (Wavelet ()) [26]	0.6789
	294	Zernike Coefficients () [10]	0.6778
	295	Gabor Textures () [0]	0.6769
	296	Zernike Coefficients (Fourier (Edge ())) [47]	0.6768
	297	Haralick Textures (Wavelet (Edge ())) [8]	0.6752
	298	Fractal Features () [12]	0.6735
	299	Multiscale Histograms (Chebyshev (Wavelet ())) [0]	0.6714
	300	Haralick Textures (Wavelet (Edge ())) [10]	0.6673
	301	Radon Coefficients (Wavelet (Edge ())) [7]	0.6669
	302	Zernike Coefficients (Wavelet ()) [37]	0.6633
	303	Haralick Textures (Fourier (Wavelet ())) [12]	0.6627
	304	Comb Moments (Fourier (Chebyshev ())) [16]	0.6576
	305	Fractal Features (Wavelet ()) [12]	0.6574
	306	Zernike Coefficients (Wavelet ()) [53]	0.6543
	307	Fractal Features (Chebyshev (Fourier ())) [16]	0.654
	308	Zernike Coefficients (Fourier (Edge ())) [37]	0.6505
	309	Zernike Coefficients (Fourier (Edge ())) [15]	0.6499
	310	Multiscale Histograms (Chebyshev ()) [22]	0.6484
	311	Tamura Textures (Fourier (Chebyshev ())) [5]	0.6462
	312	Multiscale Histograms (Wavelet (Edge ())) [18]	0.6448
	313	Multiscale Histograms (Fourier (Edge ())) [15]	0.644
	314	Pixel Intensity Statistics (Chebyshev (Wavelet ())) [3]	0.6422
	315	Fractal Features () [11]	0.6407
	316	Comb Moments (Wavelet (Edge ())) [5]	0.6394
	317	Radon Coefficients () [3]	0.639
	318	Zernike Coefficients (Fourier ()) [44]	0.6362
	319	Haralick Textures (Wavelet (Edge ())) [12]	0.6353
	320	Radon Coefficients (Fourier (Chebyshev ())) [8]	0.634
	321	Zernike Coefficients (Wavelet ()) [50]	0.634
	322	Multiscale Histograms (Wavelet ()) [1]	0.6334
	323	Zernike Coefficients (Fourier ()) [2]	0.6311
	324	Radon Coefficients (Wavelet ()) [3]	0.6275
	325	Multiscale Histograms (Wavelet (Fourier ())) [20]	0.6274
	326	Comb Moments (Wavelet (Edge ())) [4]	0.6259
	327	Radon Coefficients () [9]	0.6231
	328	Zernike Coefficients (Wavelet ()) [5]	0.6223
	329	Haralick Textures (Wavelet (Edge ())) [21]	0.6221
	330	Comb Moments (Fourier (Chebyshev ())) [40]	0.6199
	331	Fractal Features (Wavelet ()) [11]	0.6188
	332	Fractal Features (Chebyshev (Fourier ())) [1]	0.612
	333	Haralick Textures (Edge ()) [9]	0.6119
	334	Zernike Coefficients (Fourier (Edge ())) [8]	0.6113
	335	Otsu Object Features () [11]	0.6089
	336	Zernike Coefficients (Fourier (Edge ())) [39]	0.6086
	337	Multiscale Histograms (Fourier (Wavelet ())) [8]	0.6066
	338	Haralick Textures (Chebyshev ()) [21]	0.6064
	339	Fractal Features () [10]	0.6044
	340	Tamura Textures (Chebyshev (Fourier ())) [3]	0.6032
	341	Radon Coefficients (Wavelet (Edge ())) [2]	0.6028
	342	Multiscale Histograms () [21]	0.6024
	343	Fractal Features (Chebyshev (Fourier ())) [3]	0.6006
	344	Comb Moments (Fourier (Chebyshev ())) [22]	0.5997
	345	Fractal Features (Chebyshev (Fourier ())) [5]	0.5969
	346	Zernike Coefficients (Fourier ()) [38]	0.596
	347	Haralick Textures (Wavelet (Edge ())) [22]	0.5939
	348	Haralick Textures (Wavelet (Edge ())) [6]	0.5929
	349	Multiscale Histograms (Chebyshev ()) [23]	0.5925
	350	Multiscale Histograms () [4]	0.5915
	351	Zernike Coefficients (Fourier ()) [13]	0.5914
	352	Fractal Features (Chebyshev (Fourier ())) [7]	0.5902
	353	Comb Moments (Edge ()) [5]	0.5891
	354	Multiscale Histograms (Fourier (Chebyshev ())) [3]	0.5864
	355	Tamura Textures (Wavelet (Edge ())) [3]	0.5847
	356	Comb Moments (Wavelet (Edge ())) [11]	0.5842
	357	Haralick Textures (Wavelet ()) [2]	0.5831
	358	Radon Coefficients (Wavelet ()) [0]	0.5826
	359	Multiscale Histograms (Chebyshev (Wavelet ())) [17]	0.5808
	360	Fractal Features (Chebyshev (Fourier ())) [9]	0.5803
	361	Fractal Features (Wavelet ()) [10]	0.5797
	362	Comb Moments () [27]	0.5797
	363	Haralick Textures () [22]	0.5795
	364	Radon Coefficients (Wavelet (Edge ())) [11]	0.577
	365	Multiscale Histograms () [12]	0.5757
	366	Fractal Features (Chebyshev (Wavelet ())) [3]	0.5755
	367	Haralick Textures (Wavelet ()) [19]	0.575
	368	Multiscale Histograms () [17]	0.5747
	369	Chebyshev Coefficients () [14]	0.5706
	370	Comb Moments (Edge ()) [29]	0.5678
	371	Zernike Coefficients (Wavelet ()) [65]	0.5677
	372	Fractal Features (Chebyshev (Fourier ())) [11]	0.5675
	373	Fractal Features (Wavelet (Fourier ())) [1]	0.5672
	374	Multiscale Histograms (Chebyshev (Fourier ())) [11]	0.5653
	375	Multiscale Histograms (Fourier (Edge ())) [9]	0.5646
	376	Fractal Features () [9]	0.5642
	377	Zernike Coefficients (Fourier (Edge ())) [5]	0.5628
	378	Zernike Coefficients (Fourier ()) [0]	0.558
	379	Fractal Features (Chebyshev (Fourier ())) [0]	0.557
	380	Haralick Textures (Fourier (Chebyshev ())) [15]	0.5562
	381	Multiscale Histograms (Edge ()) [17]	0.5559
	382	Fractal Features (Chebyshev (Fourier ())) [2]	0.5536
	383	Multiscale Histograms (Wavelet (Edge ())) [1]	0.5531
	384	Fractal Features (Chebyshev (Fourier ())) [13]	0.5529
	385	Haralick Textures (Chebyshev (Fourier ())) [7]	0.552
	386	Comb Moments (Chebyshev (Fourier ())) [45]	0.5511
	387	Comb Moments (Wavelet (Edge ())) [33]	0.5491
	388	Zernike Coefficients (Fourier (Wavelet ())) [71]	0.547
	389	Zernike Coefficients (Fourier ()) [29]	0.5461
	390	Fractal Features (Wavelet (Fourier ())) [0]	0.5455
	391	Fractal Features (Chebyshev (Fourier ())) [4]	0.5446
	392	Fractal Features (Chebyshev (Wavelet ())) [8]	0.5413
	393	Fractal Features (Wavelet ()) [9]	0.5389
	394	Fractal Features (Chebyshev (Fourier ())) [15]	0.5386
	395	Haralick Textures (Fourier (Chebyshev ())) [21]	0.5385
	396	Haralick Textures (Fourier (Wavelet ())) [18]	0.5345
	397	Fractal Features (Fourier (Chebyshev ())) [2]	0.5325
	398	Fractal Features (Chebyshev (Fourier ())) [6]	0.5317
	399	Zernike Coefficients (Fourier (Edge ())) [14]	0.5306
	400	Fractal Features (Chebyshev (Fourier ())) [14]	0.5301
	401	Fractal Features (Chebyshev (Wavelet ())) [2]	0.5285
	402	Haralick Textures (Fourier (Chebyshev ())) [2]	0.5272
	403	Comb Moments (Wavelet (Edge ())) [27]	0.5245
	404	Fractal Features (Chebyshev (Fourier ())) [17]	0.5236
	405	Zernike Coefficients (Fourier (Wavelet ())) [46]	0.523
	406	Chebyshev Coefficients (Wavelet (Edge ())) [13]	0.5217
	407	Fractal Features () [8]	0.521
	408	Haralick Textures (Wavelet (Edge ())) [14]	0.5206
	409	Fractal Features (Chebyshev (Fourier ())) [8]	0.52
	410	Zernike Coefficients () [17]	0.5196
	411	Comb Moments (Fourier (Chebyshev ())) [34]	0.5195
	412	Radon Coefficients (Chebyshev (Fourier ())) [5]	0.519
	413	Haralick Textures (Edge ()) [26]	0.5186
	414	Multiscale Histograms (Fourier (Wavelet ())) [18]	0.5179
	415	Haralick Textures (Wavelet ()) [6]	0.515
	416	Fractal Features (Chebyshev (Fourier ())) [19]	0.5128
	417	Fractal Features (Wavelet (Fourier ())) [2]	0.5126
	418	Multiscale Histograms (Fourier (Wavelet ())) [1]	0.5112
	419	Zernike Coefficients (Fourier ()) [40]	0.5094
	420	Chebyshev Coefficients (Fourier (Edge ())) [8]	0.507
	421	Pixel Intensity Statistics (Edge ()) [2]	0.5053
	422	Multiscale Histograms (Chebyshev (Fourier ())) [19]	0.5049
	423	Comb Moments (Edge ()) [17]	0.5039
	424	Fractal Features (Chebyshev (Fourier ())) [10]	0.5034
	425	Fractal Features (Wavelet (Fourier ())) [5]	0.5011
	426	Fractal Features (Wavelet (Fourier ())) [3]	0.5003
	427	Fractal Features (Chebyshev (Fourier ())) [12]	0.5001
	428	Fractal Features (Wavelet ()) [8]	0.4994
	429	Chebyshev Coefficients (Wavelet (Edge ())) [15]	0.4985
	430	Fractal Features (Wavelet (Fourier ())) [6]	0.4968
	431	Multiscale Histograms (Wavelet (Edge ())) [10]	0.4964
	432	Chebyshev Coefficients (Fourier (Edge ())) [19]	0.4953
	433	Comb Moments () [15]	0.4935
	434	Radon Coefficients (Edge ()) [2]	0.4928
	435	Multiscale Histograms () [16]	0.4926
	436	Comb Moments (Wavelet ()) [34]	0.4925
	437	Fractal Features (Chebyshev (Wavelet ())) [7]	0.4922
	438	Multiscale Histograms (Chebyshev ()) [4]	0.4921
