# Supplementary material for: Ribosomal protein L5 facilitates rDNA-bundled condensate and nucleolar assembly
Source: Life Sci Alliance. 2022 Mar 23;5(7):e202101045. doi: 10.26508/lsa.202101045 (PMC8942980; doi:10.26508/lsa.202101045)
Supplement: Supplementary file 8 [file LSA-2021-01045_TableS4.xlsx]

## Sheet: Table S4
	Supplementary Table S4. Diffusion coefficient D and diffusive exponent α obtained by single-molecule tracking analysis (Equation 2, Fig. 2c, d)
		Knock down	Num	Num of	Num of trajectories	Diffusion coefficient	Diffusive exponent
				cells
					Ntraj	D (μm2/s)	α
	NPM1	shControl	1	20	865	0.0562	0.92
			2	20	868	0.0531	0.857
			3	20	877	0.0538	0.877
			Whole		2610	0.054 ± 0.002a	0.88 ± 0.04a
		shRPL5	1	20	1201	0.0686	0.886
			2	20	1036	0.0672	0.875
			3	20	917	0.0658	0.897
			Whole		3154	0.067 ± 0.001a	0.89 ± 0.01a
	FBL	shControl	1	20	625	0.0233	0.702
			2	20	826	0.0198	0.602
			3	20	693	0.027	0.771
			Whole		2144	0.023 ± 0.004a	0.69 ± 0.09a
		shRPL5	1	20	798	0.025	0.718
			2	20	935	0.0249	0.715
			3	20	626	0.0288	0.812
			Whole		2359	0.026 ± 0.002a	0.75 ± 0.06a
	a: Average ± standard deviation of the three data.
