# Supplementary material for: Ribosomal protein L5 facilitates rDNA-bundled condensate and nucleolar assembly
Source: Life Sci Alliance. 2022 Mar 23;5(7):e202101045. doi: 10.26508/lsa.202101045 (PMC8942980; doi:10.26508/lsa.202101045)
Supplement: Supplementary file 11 [file LSA-2021-01045_TableS5.xlsx]

## Sheet: Tables S5
	Supplementary Table S5. 438 features automatically selected and weighted for image evaluations in Fig. 5c, d.
	Rank	Name	Weight
	1	Inverse-Otsu Object Features () [9]	20.87
	2	Inverse-Otsu Object Features () [13]	20.69
	3	Inverse-Otsu Object Features () [12]	20.69
	4	Inverse-Otsu Object Features () [11]	18.38
	5	Comb Moments (Fourier (Edge ())) [15]	11.27
	6	Comb Moments (Edge ()) [9]	10.66
	7	Comb Moments (Edge ()) [21]	10.65
	8	Comb Moments (Edge ()) [45]	10.3
	9	Comb Moments (Fourier (Edge ())) [3]	9.904
	10	Comb Moments (Edge ()) [33]	9.075
	11	Inverse-Otsu Object Features () [29]	7.341
	12	Inverse-Otsu Object Features () [30]	7.234
	13	Haralick Textures (Chebyshev (Fourier ())) [8]	6.675
	14	Comb Moments (Chebyshev (Fourier ())) [32]	6.521
	15	Haralick Textures (Chebyshev (Fourier ())) [22]	6.489
	16	Haralick Textures (Chebyshev (Fourier ())) [10]	6.181
	17	Haralick Textures (Fourier (Edge ())) [22]	6.074
	18	Haralick Textures (Fourier (Edge ())) [8]	6.048
	19	Haralick Textures (Fourier (Edge ())) [10]	5.984
	20	Radon Coefficients (Fourier (Edge ())) [4]	5.956
	21	Chebyshev-Fourier Coefficients (Wavelet (Edge ())) [0]	5.888
	22	Zernike Coefficients (Fourier (Wavelet ())) [37]	5.698
	23	Otsu Object Features () [29]	5.645
	24	Zernike Coefficients (Fourier (Edge ())) [71]	5.621
	25	Zernike Coefficients (Fourier (Edge ())) [41]	5.572
	26	Zernike Coefficients (Fourier (Edge ())) [54]	5.556
	27	Haralick Textures (Fourier (Edge ())) [14]	5.52
	28	Zernike Coefficients (Fourier (Edge ())) [69]	5.516
	29	Inverse-Otsu Object Features () [28]	5.511
	30	Chebyshev Coefficients (Wavelet (Edge ())) [14]	5.489
	31	Zernike Coefficients (Fourier (Edge ())) [19]	5.434
	32	Zernike Coefficients (Fourier (Edge ())) [65]	5.421
	33	Zernike Coefficients (Fourier (Wavelet ())) [17]	5.417
	34	Zernike Coefficients (Fourier ()) [10]	5.411
	35	Zernike Coefficients (Fourier (Edge ())) [28]	5.374
	36	Multiscale Histograms (Chebyshev (Fourier ())) [5]	5.343
	37	Comb Moments (Fourier (Wavelet ())) [8]	5.314
	38	Comb Moments (Fourier (Chebyshev ())) [21]	5.307
	39	Zernike Coefficients (Fourier (Wavelet ())) [65]	5.262
	40	Zernike Coefficients (Fourier (Edge ())) [39]	5.247
	41	Haralick Textures (Fourier (Edge ())) [18]	5.21
	42	Zernike Coefficients (Fourier (Wavelet ())) [10]	5.164
	43	Comb Moments (Fourier (Edge ())) [16]	5.16
	44	Multiscale Histograms (Chebyshev (Fourier ())) [11]	5.134
	45	Zernike Coefficients (Fourier (Wavelet ())) [39]	5.134
	46	Zernike Coefficients (Fourier (Edge ())) [37]	5.107
	47	Zernike Coefficients (Fourier (Edge ())) [5]	5.093
	48	Multiscale Histograms (Chebyshev (Fourier ())) [1]	5.053
	49	Comb Moments (Wavelet (Fourier ())) [27]	5.041
	50	Zernike Coefficients (Fourier ()) [28]	5.035
	51	Zernike Coefficients (Fourier (Wavelet ())) [52]	4.991
	52	Haralick Textures (Fourier (Edge ())) [0]	4.99
	53	Multiscale Histograms (Chebyshev (Fourier ())) [23]	4.982
	54	Multiscale Histograms (Chebyshev (Fourier ())) [14]	4.982
	55	Zernike Coefficients (Fourier (Edge ())) [7]	4.969
	56	Haralick Textures (Chebyshev (Fourier ())) [20]	4.967
	57	Zernike Coefficients (Fourier ()) [5]	4.967
	58	Multiscale Histograms (Fourier (Chebyshev ())) [10]	4.959
	59	Radon Coefficients (Fourier (Edge ())) [3]	4.905
	60	Radon Coefficients (Fourier ()) [8]	4.903
	61	Zernike Coefficients (Fourier ()) [46]	4.899
	62	Zernike Coefficients (Fourier (Wavelet ())) [69]	4.873
	63	Zernike Coefficients (Fourier (Edge ())) [52]	4.869
	64	Zernike Coefficients (Fourier (Edge ())) [31]	4.862
	65	Zernike Coefficients (Fourier (Edge ())) [10]	4.855
	66	Multiscale Histograms (Chebyshev (Fourier ())) [19]	4.832
	67	Zernike Coefficients (Fourier (Edge ())) [13]	4.811
	68	Gini Coefficient (Fourier (Edge ())) [0]	4.806
	69	Zernike Coefficients (Fourier (Wavelet ())) [49]	4.788
	70	Chebyshev-Fourier Coefficients (Edge ()) [0]	4.755
	71	Multiscale Histograms (Fourier (Chebyshev ())) [4]	4.748
	72	Zernike Coefficients (Fourier (Edge ())) [45]	4.728
	73	Haralick Textures (Chebyshev (Fourier ())) [24]	4.703
	74	Zernike Coefficients (Fourier ()) [19]	4.693
	75	Haralick Textures (Fourier (Edge ())) [12]	4.674
	76	Haralick Textures (Wavelet ()) [22]	4.656
	77	Zernike Coefficients (Fourier (Edge ())) [33]	4.62
	78	Zernike Coefficients (Fourier (Edge ())) [57]	4.604
	79	Comb Moments (Fourier (Edge ())) [4]	4.582
	80	Zernike Coefficients (Fourier (Wavelet ())) [28]	4.522
	81	Multiscale Histograms (Edge ()) [15]	4.497
	82	Tamura Textures (Fourier (Edge ())) [5]	4.47
	83	Haralick Textures (Wavelet (Edge ())) [10]	4.469
	84	Haralick Textures (Wavelet ()) [10]	4.469
	85	Radon Coefficients (Fourier ()) [1]	4.466
	86	Comb Moments (Chebyshev (Fourier ())) [38]	4.461
	87	Comb Moments (Wavelet (Fourier ())) [28]	4.437
	88	Multiscale Histograms (Fourier (Chebyshev ())) [18]	4.437
	89	Zernike Coefficients (Fourier ()) [17]	4.436
	90	Haralick Textures (Wavelet (Edge ())) [22]	4.403
	91	Haralick Textures (Fourier (Chebyshev ())) [22]	4.373
	92	Gini Coefficient (Chebyshev ()) [0]	4.365
	93	Haralick Textures (Wavelet (Edge ())) [8]	4.343
	94	Comb Moments (Chebyshev (Fourier ())) [24]	4.329
	95	Zernike Coefficients (Fourier (Wavelet ())) [5]	4.32
	96	Zernike Coefficients (Fourier (Edge ())) [48]	4.314
	97	Zernike Coefficients (Fourier (Wavelet ())) [67]	4.296
	98	Radon Coefficients (Fourier ()) [3]	4.262
	99	Comb Moments () [9]	4.242
	100	Tamura Textures (Fourier (Edge ())) [2]	4.235
	101	Haralick Textures (Fourier (Edge ())) [20]	4.217
	102	Haralick Textures (Wavelet ()) [14]	4.215
	103	Chebyshev-Fourier Coefficients (Edge ()) [4]	4.209
	104	Haralick Textures (Chebyshev (Fourier ())) [0]	4.208
	105	Zernike Coefficients (Fourier (Edge ())) [62]	4.165
	106	Zernike Coefficients (Fourier (Edge ())) [3]	4.152
	107	Zernike Coefficients (Fourier (Edge ())) [61]	4.149
	108	Chebyshev-Fourier Coefficients (Edge ()) [2]	4.142
	109	Haralick Textures (Fourier (Chebyshev ())) [10]	4.099
	110	Zernike Coefficients (Fourier ()) [57]	4.099
	111	Haralick Textures (Chebyshev (Fourier ())) [6]	4.096
	112	Zernike Coefficients (Fourier (Wavelet ())) [25]	4.091
	113	Otsu Object Features () [30]	4.077
	114	Zernike Coefficients (Fourier (Wavelet ())) [26]	4.066
	115	Radon Coefficients (Fourier ()) [0]	4.058
	116	Haralick Textures (Wavelet ()) [8]	4.044
	117	Zernike Coefficients (Fourier ()) [39]	4.029
	118	Comb Moments (Edge ()) [41]	3.981
	119	Multiscale Histograms (Fourier (Chebyshev ())) [3]	3.979
	120	Zernike Coefficients (Fourier (Edge ())) [56]	3.972
	121	Haralick Textures (Edge ()) [4]	3.95
	122	Zernike Coefficients (Fourier (Wavelet ())) [54]	3.946
	123	Zernike Coefficients (Fourier (Edge ())) [24]	3.935
	124	Multiscale Histograms (Fourier (Chebyshev ())) [17]	3.927
	125	Zernike Coefficients (Fourier (Edge ())) [23]	3.909
	126	Multiscale Histograms (Chebyshev (Fourier ())) [18]	3.895
	127	Zernike Coefficients (Fourier ()) [26]	3.889
	128	Comb Moments () [21]	3.885
	129	Zernike Coefficients (Fourier (Wavelet ())) [63]	3.87
	130	Haralick Textures (Fourier (Edge ())) [25]	3.867
	131	Zernike Coefficients (Fourier (Edge ())) [8]	3.858
	132	Chebyshev-Fourier Coefficients (Edge ()) [3]	3.858
	133	Comb Moments (Fourier (Wavelet ())) [20]	3.848
	134	Zernike Coefficients (Fourier (Edge ())) [50]	3.846
	135	Gini Coefficient (Wavelet (Edge ())) [0]	3.843
	136	Zernike Coefficients (Fourier ()) [54]	3.803
	137	Haralick Textures (Fourier (Edge ())) [27]	3.8
	138	Comb Moments () [33]	3.794
	139	Zernike Coefficients (Fourier (Wavelet ())) [55]	3.782
	140	Haralick Textures (Chebyshev (Fourier ())) [2]	3.778
	141	Gini Coefficient (Fourier (Wavelet ())) [0]	3.778
	142	Zernike Coefficients (Fourier (Wavelet ())) [60]	3.776
	143	Chebyshev Coefficients (Fourier ()) [6]	3.772
	144	Zernike Coefficients (Fourier (Edge ())) [34]	3.746
	145	Radon Coefficients (Fourier (Chebyshev ())) [11]	3.738
	146	Tamura Textures (Chebyshev (Fourier ())) [1]	3.722
	147	Zernike Coefficients (Fourier ()) [62]	3.722
	148	Haralick Textures (Chebyshev ()) [18]	3.716
	149	Chebyshev Coefficients (Fourier (Wavelet ())) [17]	3.715
	150	Haralick Textures (Fourier (Edge ())) [2]	3.688
	151	Otsu Object Features () [10]	3.684
	152	Haralick Textures (Chebyshev ()) [20]	3.662
	153	Haralick Textures (Wavelet (Edge ())) [14]	3.653
	154	Zernike Coefficients (Fourier (Wavelet ())) [21]	3.648
	155	Gini Coefficient (Fourier ()) [0]	3.631
	156	Haralick Textures (Fourier (Chebyshev ())) [14]	3.613
	157	Zernike Coefficients (Fourier (Edge ())) [14]	3.612
	158	Haralick Textures (Edge ()) [12]	3.599
	159	Multiscale Histograms () [4]	3.597
	160	Comb Moments (Chebyshev (Fourier ())) [31]	3.588
	161	Haralick Textures (Chebyshev (Fourier ())) [26]	3.572
	162	Tamura Textures (Chebyshev (Fourier ())) [5]	3.565
	163	Multiscale Histograms (Wavelet ()) [1]	3.544
	164	Multiscale Histograms (Fourier (Chebyshev ())) [8]	3.542
	165	Comb Moments (Edge ()) [29]	3.542
	166	Haralick Textures (Fourier (Edge ())) [6]	3.54
	167	Haralick Textures (Wavelet (Edge ())) [20]	3.537
	168	Comb Moments (Fourier (Chebyshev ())) [33]	3.535
	169	Chebyshev-Fourier Coefficients (Wavelet ()) [0]	3.51
	170	Zernike Coefficients (Fourier ()) [34]	3.499
	171	Haralick Textures (Chebyshev (Fourier ())) [7]	3.493
	172	Fractal Features (Edge ()) [19]	3.455
	173	Zernike Coefficients (Fourier (Edge ())) [17]	3.454
	174	Zernike Coefficients (Fourier (Wavelet ())) [59]	3.451
	175	Zernike Coefficients (Fourier (Wavelet ())) [19]	3.439
	176	Zernike Coefficients (Fourier (Edge ())) [44]	3.434
	177	Fractal Features (Edge ()) [18]	3.422
	178	Comb Moments (Wavelet (Fourier ())) [45]	3.411
	179	Multiscale Histograms (Wavelet (Edge ())) [8]	3.397
	180	Comb Moments () [45]	3.393
	181	Haralick Textures (Wavelet (Edge ())) [21]	3.383
	182	Fractal Features (Edge ()) [17]	3.383
	183	Haralick Textures (Edge ()) [19]	3.371
	184	Comb Moments (Fourier (Chebyshev ())) [18]	3.367
	185	Radon Coefficients (Fourier (Chebyshev ())) [2]	3.367
	186	Comb Moments (Fourier (Wavelet ())) [7]	3.352
	187	Radon Coefficients (Fourier ()) [5]	3.351
	188	Fractal Features (Edge ()) [16]	3.341
	189	Tamura Textures (Chebyshev (Fourier ())) [2]	3.315
	190	Chebyshev-Fourier Coefficients () [0]	3.31
	191	Zernike Coefficients (Fourier (Edge ())) [46]	3.309
	192	Fractal Features (Edge ()) [15]	3.309
	193	Zernike Coefficients (Fourier (Wavelet ())) [7]	3.307
	194	Comb Moments (Fourier (Chebyshev ())) [9]	3.266
	195	Multiscale Histograms (Wavelet ()) [11]	3.247
	196	Comb Moments (Chebyshev (Fourier ())) [27]	3.24
	197	Multiscale Histograms (Wavelet ()) [19]	3.239
	198	Fractal Features (Edge ()) [14]	3.232
	199	Chebyshev Coefficients (Fourier ()) [15]	3.228
	200	Zernike Coefficients (Fourier (Edge ())) [47]	3.196
	201	Tamura Textures (Chebyshev (Fourier ())) [3]	3.167
	202	Fractal Features (Edge ()) [13]	3.145
	203	Haralick Textures (Fourier (Chebyshev ())) [20]	3.143
	204	Haralick Textures (Fourier (Chebyshev ())) [8]	3.128
	205	Inverse-Otsu Object Features () [10]	3.108
	206	Comb Moments (Wavelet (Edge ())) [12]	3.107
	207	Gini Coefficient (Edge ()) [0]	3.104
	208	Fractal Features (Edge ()) [12]	3.091
	209	Haralick Textures (Chebyshev (Fourier ())) [3]	3.087
	210	Comb Moments (Fourier (Chebyshev ())) [35]	3.079
	211	Pixel Intensity Statistics (Edge ()) [4]	3.078
	212	Haralick Textures (Fourier (Edge ())) [4]	3.078
	213	Zernike Coefficients (Fourier (Wavelet ())) [70]	3.071
	214	Zernike Coefficients (Fourier (Wavelet ())) [50]	3.062
	215	Haralick Textures (Chebyshev (Fourier ())) [25]	3.056
	216	Zernike Coefficients (Fourier ()) [50]	3.05
	217	Zernike Coefficients (Fourier ()) [43]	3.05
	218	Fractal Features (Wavelet (Edge ())) [11]	3.047
	219	Fractal Features (Edge ()) [11]	3.045
	220	Comb Moments (Wavelet (Edge ())) [45]	3.032
	221	Multiscale Histograms (Wavelet ()) [5]	3.031
	222	Fractal Features (Wavelet (Edge ())) [12]	3.022
	223	Otsu Object Features () [28]	3.02
	224	Comb Moments (Fourier (Chebyshev ())) [6]	3.016
	225	Haralick Textures (Chebyshev ()) [6]	3.015
	226	Haralick Textures (Fourier (Wavelet ())) [4]	3.013
	227	Fractal Features (Edge ()) [10]	3.012
	228	Comb Moments (Fourier (Chebyshev ())) [23]	3.011
	229	Zernike Coefficients (Fourier ()) [56]	3.009
	230	Chebyshev Coefficients (Fourier (Wavelet ())) [14]	3.008
	231	Fractal Features (Wavelet (Edge ())) [10]	3.005
	232	Pixel Intensity Statistics (Wavelet ()) [4]	3.004
	233	Zernike Coefficients (Fourier (Wavelet ())) [51]	3.002
	234	Pixel Intensity Statistics () [4]	2.994
	235	Multiscale Histograms () [17]	2.991
	236	Haralick Textures (Fourier (Wavelet ())) [14]	2.991
	237	Zernike Coefficients (Fourier ()) [30]	2.988
	238	Haralick Textures (Wavelet ()) [13]	2.986
	239	Fractal Features (Wavelet (Edge ())) [13]	2.975
	240	Zernike Coefficients (Fourier ()) [45]	2.974
	241	Comb Moments (Wavelet (Edge ())) [5]	2.973
	242	Fractal Features (Edge ()) [9]	2.968
	243	Haralick Textures (Chebyshev ()) [24]	2.967
	244	Fractal Features (Edge ()) [8]	2.966
	245	Haralick Textures (Wavelet (Edge ())) [4]	2.965
	246	Fractal Features (Wavelet (Edge ())) [14]	2.951
	247	Gini Coefficient (Wavelet (Fourier ())) [0]	2.944
	248	Zernike Coefficients (Fourier (Edge ())) [59]	2.942
	249	Zernike Coefficients (Fourier ()) [69]	2.938
	250	Haralick Textures (Wavelet ()) [20]	2.935
	251	Zernike Coefficients (Fourier ()) [14]	2.935
	252	Fractal Features (Fourier (Edge ())) [10]	2.935
	253	Fractal Features (Wavelet (Edge ())) [9]	2.933
	254	Fractal Features (Edge ()) [7]	2.932
	255	Fractal Features (Fourier (Edge ())) [13]	2.931
	256	Zernike Coefficients (Fourier ()) [52]	2.93
	257	Fractal Features (Fourier (Edge ())) [19]	2.928
	258	Multiscale Histograms (Chebyshev (Fourier ())) [17]	2.928
	259	Fractal Features (Fourier (Edge ())) [17]	2.925
	260	Fractal Features (Wavelet (Edge ())) [8]	2.92
	261	Fractal Features (Fourier (Edge ())) [11]	2.918
	262	Fractal Features (Fourier (Edge ())) [14]	2.917
	263	Fractal Features (Wavelet (Edge ())) [15]	2.917
	264	Radon Coefficients (Edge ()) [6]	2.917
	265	Fractal Features (Fourier (Edge ())) [12]	2.915
	266	Fractal Features (Fourier (Edge ())) [18]	2.91
	267	Fractal Features (Fourier (Edge ())) [16]	2.905
	268	Pixel Intensity Statistics (Edge ()) [2]	2.904
	269	Fractal Features (Fourier (Edge ())) [15]	2.902
	270	Fractal Features (Fourier (Edge ())) [5]	2.895
	271	Zernike Coefficients (Fourier (Wavelet ())) [64]	2.894
	272	Radon Coefficients (Fourier ()) [10]	2.889
	273	Radon Coefficients (Fourier ()) [6]	2.881
	274	Fractal Features (Fourier (Edge ())) [7]	2.879
	275	Fractal Features (Fourier (Edge ())) [9]	2.876
	276	Zernike Coefficients (Fourier (Wavelet ())) [22]	2.874
	277	Fractal Features (Edge ()) [6]	2.873
	278	Zernike Coefficients (Fourier ()) [37]	2.872
	279	Radon Coefficients (Fourier ()) [4]	2.868
	280	Otsu Object Features () [12]	2.866
	281	Fractal Features (Fourier (Edge ())) [8]	2.859
	282	Fractal Features (Wavelet (Edge ())) [16]	2.858
	283	Fractal Features (Fourier (Edge ())) [6]	2.854
	284	Fractal Features (Fourier (Edge ())) [4]	2.845
	285	Fractal Features (Wavelet (Edge ())) [7]	2.838
	286	Pixel Intensity Statistics (Wavelet (Edge ())) [4]	2.837
	287	Fractal Features (Chebyshev ()) [1]	2.82
	288	Fractal Features (Wavelet (Edge ())) [17]	2.819
	289	Haralick Textures (Chebyshev ()) [2]	2.81
	290	Fractal Features (Chebyshev ()) [7]	2.807
	291	Fractal Features (Fourier (Edge ())) [3]	2.806
	292	Multiscale Histograms () [3]	2.804
	293	Radon Coefficients (Wavelet (Edge ())) [6]	2.801
	294	Zernike Coefficients (Fourier (Wavelet ())) [3]	2.796
	295	Fractal Features (Edge ()) [5]	2.791
	296	Haralick Textures (Chebyshev ()) [26]	2.79
	297	Pixel Intensity Statistics (Fourier (Edge ())) [0]	2.789
	298	Fractal Features (Wavelet (Edge ())) [18]	2.781
	299	Comb Moments (Wavelet (Edge ())) [4]	2.778
	300	Haralick Textures (Edge ()) [18]	2.769
	301	Zernike Coefficients (Fourier ()) [31]	2.765
	302	Fractal Features (Chebyshev ()) [8]	2.753
	303	Zernike Coefficients (Fourier (Edge ())) [15]	2.751
	304	Fractal Features (Fourier (Edge ())) [2]	2.751
	305	Comb Moments () [46]	2.749
	306	Fractal Features (Fourier ()) [17]	2.747
	307	Pixel Intensity Statistics (Chebyshev (Fourier ())) [4]	2.745
	308	Fractal Features (Fourier ()) [16]	2.744
	309	Fractal Features (Fourier ()) [18]	2.743
	310	Fractal Features (Fourier ()) [19]	2.743
	311	Pixel Intensity Statistics (Wavelet (Edge ())) [2]	2.739
	312	Fractal Features (Fourier ()) [15]	2.738
	313	Fractal Features (Wavelet (Edge ())) [6]	2.732
	314	Fractal Features (Fourier ()) [14]	2.729
	315	Fractal Features (Fourier ()) [13]	2.725
	316	Otsu Object Features () [9]	2.724
	317	Zernike Coefficients (Edge ()) [6]	2.721
	318	Pixel Intensity Statistics (Fourier (Chebyshev ())) [4]	2.721
	319	Zernike Coefficients (Wavelet (Edge ())) [20]	2.72
	320	Zernike Coefficients (Fourier ()) [58]	2.72
	321	Zernike Coefficients (Fourier ()) [61]	2.716
	322	Fractal Features (Fourier ()) [12]	2.716
	323	Fractal Features (Fourier ()) [11]	2.708
	324	Pixel Intensity Statistics (Fourier (Edge ())) [2]	2.7
	325	Zernike Coefficients (Wavelet (Edge ())) [30]	2.697
	326	Fractal Features (Wavelet (Edge ())) [19]	2.693
	327	Zernike Coefficients (Wavelet (Edge ())) [12]	2.691
	328	Fractal Features (Fourier ()) [10]	2.689
	329	Fractal Features (Fourier (Edge ())) [1]	2.688
	330	Haralick Textures (Wavelet ()) [12]	2.68
	331	Fractal Features (Fourier ()) [9]	2.679
	332	Zernike Coefficients (Fourier ()) [21]	2.678
	333	Chebyshev-Fourier Coefficients (Wavelet (Edge ())) [5]	2.676
	334	Chebyshev-Fourier Coefficients (Wavelet (Edge ())) [6]	2.676
	335	Zernike Coefficients (Edge ()) [2]	2.675
	336	Fractal Features (Fourier ()) [8]	2.673
	337	Haralick Textures (Edge ()) [20]	2.672
	338	Fractal Features (Wavelet (Edge ())) [5]	2.665
	339	Comb Moments (Fourier (Wavelet ())) [19]	2.659
	340	Fractal Features (Edge ()) [4]	2.658
	341	Fractal Features (Fourier ()) [7]	2.655
	342	Fractal Features (Chebyshev ()) [16]	2.654
	343	Zernike Coefficients (Wavelet (Edge ())) [42]	2.651
	344	Haralick Textures (Fourier (Wavelet ())) [8]	2.649
	345	Multiscale Histograms (Edge ()) [8]	2.646
	346	Comb Moments (Edge ()) [17]	2.645
	347	Chebyshev Coefficients (Fourier ()) [4]	2.64
	348	Haralick Textures (Fourier (Wavelet ())) [12]	2.639
	349	Zernike Coefficients (Edge ()) [0]	2.633
	350	Fractal Features (Chebyshev (Wavelet ())) [3]	2.633
	351	Radon Coefficients (Fourier ()) [9]	2.631
	352	Zernike Coefficients (Edge ()) [12]	2.619
	353	Comb Moments (Chebyshev (Fourier ())) [46]	2.617
	354	Multiscale Histograms (Fourier (Chebyshev ())) [15]	2.612
	355	Haralick Textures (Fourier (Wavelet ())) [5]	2.612
	356	Chebyshev Coefficients (Wavelet ()) [14]	2.612
	357	Fractal Features (Chebyshev ()) [14]	2.608
	358	Comb Moments (Wavelet (Edge ())) [33]	2.608
	359	Radon Coefficients (Wavelet (Edge ())) [2]	2.606
	360	Haralick Textures (Fourier (Edge ())) [26]	2.605
	361	Radon Coefficients (Fourier (Wavelet ())) [11]	2.598
	362	Fractal Features (Fourier ()) [6]	2.597
	363	Comb Moments (Wavelet (Edge ())) [0]	2.595
	364	Chebyshev Coefficients (Fourier ()) [14]	2.588
	365	Fractal Features (Wavelet (Edge ())) [4]	2.584
	366	Fractal Features (Chebyshev ()) [4]	2.582
	367	Haralick Textures (Fourier (Chebyshev ())) [13]	2.582
	368	Haralick Textures (Wavelet ()) [25]	2.58
	369	Fractal Features (Chebyshev (Wavelet ())) [11]	2.579
	370	Comb Moments (Chebyshev (Fourier ())) [47]	2.576
	371	Haralick Textures (Fourier (Wavelet ())) [18]	2.569
	372	Pixel Intensity Statistics (Fourier ()) [0]	2.565
	373	Haralick Textures (Fourier (Edge ())) [21]	2.564
	374	Zernike Coefficients (Wavelet (Edge ())) [6]	2.559
	375	Radon Coefficients (Wavelet (Edge ())) [11]	2.557
	376	Zernike Coefficients (Wavelet (Edge ())) [0]	2.556
	377	Fractal Features (Fourier (Edge ())) [0]	2.555
	378	Haralick Textures (Chebyshev (Wavelet ())) [26]	2.553
	379	Fractal Features (Chebyshev ()) [12]	2.552
	380	Haralick Textures (Chebyshev (Fourier ())) [12]	2.551
	381	Zernike Coefficients (Wavelet (Edge ())) [56]	2.55
	382	Haralick Textures (Fourier (Edge ())) [9]	2.54
	383	Fractal Features (Fourier ()) [5]	2.531
	384	Chebyshev Coefficients (Fourier (Wavelet ())) [9]	2.522
	385	Fractal Features (Chebyshev ()) [3]	2.521
	386	Comb Moments (Wavelet ()) [45]	2.519
	387	Zernike Coefficients (Fourier (Wavelet ())) [9]	2.514
	388	Fractal Features (Wavelet (Edge ())) [3]	2.509
	389	Haralick Textures (Edge ()) [5]	2.507
	390	Fractal Features (Chebyshev (Wavelet ())) [12]	2.506
	391	Zernike Coefficients (Wavelet (Edge ())) [2]	2.505
	392	Multiscale Histograms (Fourier (Chebyshev ())) [9]	2.496
	393	Fractal Features (Chebyshev ()) [17]	2.495
	394	Haralick Textures (Wavelet (Fourier ())) [4]	2.493
	395	Radon Coefficients (Edge ()) [3]	2.482
	396	Fractal Features (Edge ()) [3]	2.476
	397	Multiscale Histograms (Fourier (Edge ())) [15]	2.475
	398	Multiscale Histograms (Wavelet (Edge ())) [9]	2.468
	399	Comb Moments (Fourier (Chebyshev ())) [45]	2.467
	400	Fractal Features () [3]	2.465
	401	Tamura Textures (Wavelet (Edge ())) [1]	2.465
	402	Fractal Features (Chebyshev ()) [11]	2.458
	403	Fractal Features () [4]	2.455
	404	Fractal Features (Chebyshev ()) [15]	2.445
	405	Fractal Features () [2]	2.445
	406	Fractal Features (Fourier ()) [4]	2.436
	407	Zernike Coefficients (Fourier (Wavelet ())) [29]	2.427
	408	Zernike Coefficients (Fourier (Edge ())) [43]	2.422
	409	Fractal Features () [5]	2.42
	410	Fractal Features (Chebyshev ()) [19]	2.419
	411	Fractal Features (Fourier (Wavelet ())) [18]	2.413
	412	Haralick Textures (Wavelet ()) [0]	2.411
	413	Fractal Features (Chebyshev ()) [10]	2.41
	414	Fractal Features (Chebyshev ()) [18]	2.405
	415	Fractal Features (Fourier (Wavelet ())) [16]	2.39
	416	Fractal Features (Chebyshev ()) [13]	2.386
	417	Fractal Features () [6]	2.375
	418	Chebyshev-Fourier Coefficients () [5]	2.37
	419	Radon Coefficients (Wavelet (Edge ())) [3]	2.367
	420	Fractal Features (Fourier (Wavelet ())) [19]	2.362
	421	Zernike Coefficients (Fourier (Edge ())) [32]	2.358
	422	Pixel Intensity Statistics (Wavelet (Fourier ())) [0]	2.354
	423	Fractal Features (Fourier ()) [3]	2.349
	424	Fractal Features (Fourier (Wavelet ())) [14]	2.346
	425	Fractal Features (Wavelet (Edge ())) [2]	2.345
	426	Fractal Features (Fourier (Wavelet ())) [17]	2.342
	427	Chebyshev Coefficients (Fourier (Wavelet ())) [18]	2.335
	428	Haralick Textures (Wavelet (Edge ())) [24]	2.333
	429	Multiscale Histograms (Chebyshev (Fourier ())) [3]	2.329
	430	Tamura Textures (Fourier (Chebyshev ())) [3]	2.327
	431	Fractal Features () [7]	2.327
	432	Haralick Textures (Fourier (Edge ())) [24]	2.319
	433	Fractal Features () [1]	2.316
	434	Comb Moments (Wavelet (Edge ())) [29]	2.315
	435	Multiscale Histograms (Wavelet (Edge ())) [18]	2.305
	436	Fractal Features (Fourier (Wavelet ())) [15]	2.305
	437	Comb Moments () [22]	2.301
	438	Fractal Features (Chebyshev ()) [0]	2.291
